# Supplementary material for: Plasmodium sporozoites require the protein B9 to invade hepatocytes
Source: iScience. 2023 Jan 25;26(2):106056. doi: 10.1016/j.isci.2023.106056 (PMC9906020; doi:10.1016/j.isci.2023.106056)
Supplement: Table S1. List of Plasmodium B9 proteins used for evolutionary analysis, related to STAR Methods [file mmc2.xlsx]

## Sheet: PfB9
Table S1. List of Plasmodium B9 proteins used for evolutionary analysis
Species	ID	Description	Chromosome	Database	Length (AA)	%ID	%coverage
P. falciparum 3D7	PF3D7_0317100	6-cysteine protein	3	PlasmoDB	969	-	-
P. vivax Sal-1	PVX_095375	6-cysteine protein	8	PlasmoDB	876	38.97	89
P. yoelii yoelii 17X	PY17X_0811300	6-cysteine protein	8	PlasmoDB	860	41.87	82
P. fragile strain nilgiri	AK88_00581	hypothetical protein	NA	PlasmoDB	836	40.28	86
P. inui San Antonio 1	C922_02041	hypothetical protein	NA	PlasmoDB	833	38.57	91
P. adleri G01	PADL01_0316000	6-cysteine protein	3	PlasmoDB	926	77.35	95
P. berghei ANKA	PBANKA_0808100	6-cysteine protein	8	PlasmoDB	852	36.93	89
P. billcollinsi G01	PBILCG01_0316600	6-cysteine protein	3	PlasmoDB	962	79.18	99
P. blacklocki G01	PBLACG01_0317600	6-cysteine protein	3	PlasmoDB	984	86.4	100
P. chabaudi chabaudi	PCHAS_0808400	6-cysteine protein	8	PlasmoDB	853	42.04	89
P. coatneyi Hackeri	PCOAH_00021110	Uncharacterized protein	8	PlasmoDB	831	41.21	86
P. cynomolgi strain B	PCYB_083260	hypothetical protein	8	PlasmoDB	815	39.57	90
P. gaboni strain G01	PGABG01_0316500	6-cysteine protein	3	PlasmoDB	941	77.08	100
P. gallinaceum 8A	PGAL8A_00399200	6-cysteine protein	NA	PlasmoDB	807	48.67	85
P. knowlesi strain H	PKNH_0824700	6-cysteine protein	8	PlasmoDB	829	39.52	87
P. praefalciparum strain G01	PPRFG01_0318600	6-cysteine protein	3	PlasmoDB	967	98.14	100
P. reichenowi G01	PRG01_0320600	6-cysteine protein	3	PlasmoDB	1042	86.27	100
P. relictum SGS1-like	PRELSG_0411500	6-cysteine protein	4	PlasmoDB	804	45.81	85
P. malariae UG01	PmUG01_08039000	6-cysteine protein	8	PlasmoDB	808	45.01	85
P. ovale curtisi GH01	PocGH01_08031400	6-cysteine protein	8	PlasmoDB	808	47	85
P. vinckei vinckei strain vinckei	YYE_01883	hypothetical protein	NA	PlasmoDB	855	38.05	90
P. vinckei petteri strain CR	YYG_01056	hypothetical protein	NA	PlasmoDB	853	34.31	89
P. gonderi	XP_028543241.1	6-cysteine protein	8	GenBank	870	41.68	85

## Sheet: PfCyRPA
List of Plasmodium CyRPA proteins used for evolutionary analysis
Species	ID	Description	Chromosome	Database	Length (AA)	%ID	%coverage
P. falciparum 3D7	PF3D7_0423800	cysteine-rich protective antigen	4	PlasmoDB	362	-	-
P. vivax Sal-1	PVX_090240	cysteine-rich protective antigen. putative	5	PlasmoDB	366	38.5	97
P. yoelii yoelii 17X	-	-	-	-	-	-	-
P. fragile strain nilgiri	AK88_04812	hypothetical protein	NA	PlasmoDB	362	35.5	97
P. inui San Antonio 1	C922_04489	hypothetical protein	NA	PlasmoDB	362	36.3	97
P. adleri G01	PADL01_0422500	RH5-Ripr membrane anchoring protein	4	PlasmoDB	362	87.2	100
P. berghei ANKA	-	-	-	-	-	-	-
P. billcollinsi G01	PBILCG01_0044500	RH5-Ripr membrane anchoring protein. putative	NA	PlasmoDB	362	83.1	97
P. blacklocki G01	PBLACG01_0421900	RH5-Ripr membrane anchoring protein	4	PlasmoDB	362	92.4	99
P. chabaudi chabaudi	-	-	-	-	-	-	-
P. coatneyi Hackeri	PCOAH_00012670	Uncharacterized protein	5	PlasmoDB	362	36.5	96
P. cynomolgi strain B	PCYB_053730	hypothetical protein	5	PlasmoDB	359	36.7	96
P. gaboni strain G01	PGABG01_0420800	RH5-Ripr membrane anchoring protein	4	PlasmoDB	362	92	100
P. gallinaceum 8A	PGAL8A_00177900	cysteine-rich protective antigen. putative	NA	PlasmoDB	354	37.8	91
P. knowlesi strain H	PKNH_0515800	cysteine-rich protective antigen. putative	5	PlasmoDB	366	37	97
P. praefalciparum strain G01	PPRFG01_0421500	RH5-Ripr membrane anchoring protein	4	PlasmoDB	362	99.1	100
P. reichenowi G01	PRG01_0428400	RH5-Ripr membrane anchoring protein	4	PlasmoDB	362	82.6	100
P. relictum SGS1-like	PRELSG_0016600	cysteine-rich protective antigen. putative	NA	PlasmoDB	350	35.6	98
P. malariae UG01	PmUG01_05040800	cysteine-rich protective antigen. putative	5	PlasmoDB	358	32.8	97
P. ovale curtisi GH01	SBS99762.1	cysteine-rich protective antigen. putative	NA	PlasmoDB	430	34.5	96
P. vinckei vinckei strain vinckei	-	-	-	GenBank	-	-	-
P. vinckei petteri strain CR	-	-	-	-	-	-	-
P. gonderi	XP_028542444.1	hypothetical protein. conserved	5	GenBank	363	33.6	96
