# Supplementary material for: Plasmodium sporozoites require the protein B9 to invade hepatocytes
Source: iScience. 2023 Jan 25;26(2):106056. doi: 10.1016/j.isci.2023.106056 (PMC9906020; doi:10.1016/j.isci.2023.106056)
Supplement: Table S2. Site-specific substitution rates in PfB9, related to STAR Methods [file mmc3.xlsx]

## Sheet: PfB9
Table S2. Site-specific substitution rates in PfB9
Position in PfB9 sequence	Position in PfB9 structure	AA	Blade	Site-specific substitution rate	Rank	Rank (%)
26	1	LEU	B1	0.549642	76	24.6753246753247
27	2	THR	B1	2.39319	304	98.7012987012987
28	3	LYS	B1	0.482202	56	18.1818181818182
29	4	PHE	B1	0.500454	62	20.1298701298701
30	5	ASP	B1	1.37744	232	75.3246753246753
31	6	PRO	B1	0.619973	98	31.8181818181818
32	7	VAL	B1	1.87507	282	91.5584415584416
33	8	MET	B1	1.74235	271	87.987012987013
34	9	ILE	B1	0.793343	144	46.7532467532467
35	10	LYS	B1	0.686248	113	36.6883116883117
36	11	GLU	B1	0.614163	96	31.1688311688312
37	12	GLY	B1	1.152	203	65.9090909090909
38	13	GLU	B1	1.40692	235	76.2987012987013
39	14	LEU	B1	0.588765	86	27.9220779220779
40	15	PHE	B1	0.986725	182	59.0909090909091
41	16	GLY	B1	1.76988	275	89.2857142857143
42	17	GLU	B1	1.35709	229	74.3506493506494
43	18	VAL	B1	1.63481	262	85.0649350649351
44	19	SER	B1	1.73859	270	87.6623376623377
45	20	TYR	B1	0.629819	104	33.7662337662338
46	21	ASP	B2	1.77223	276	89.6103896103896
47	22	CYS	B2	0.434993	35	11.3636363636364
48	23	GLU	B2	0.511588	66	21.4285714285714
49	24	TYR	B2	0.616968	97	31.4935064935065
50	25	SER	B2	0.550183	78	25.3246753246753
51	26	GLY	B2	0.415358	28	9.09090909090909
52	27	PHE	B2	0.524674	70	22.7272727272727
53	28	LEU	B2	0.790677	143	46.4285714285714
54	29	GLU	B2	2.35588	302	98.0519480519481
55	30	ILE	B2	0.855977	152	49.3506493506493
56	31	GLU	B2	2.19453	297	96.4285714285714
57	32	ASN	B2	1.76798	274	88.961038961039
58	33	ASP	B2	1.9305	285	92.5324675324675
59	34	ASP	B2	1.67367	265	86.038961038961
60	35	ILE	B2	1.13783	201	65.2597402597403
61	36	LEU	B2	0.496223	60	19.4805194805195
62	37	TYR	B2	0.695979	117	37.987012987013
63	38	TYR	B2	0.502373	63	20.4545454545455
64	39	CYS	B2	0.359348	12	3.8961038961039
65	40	PHE	B2	0.304966	2	0.649350649350649
66	41	PHE	B2	0.40033	25	8.11688311688312
67	42	VAL	B2	1.4991	247	80.1948051948052
68	43	GLY	B2	0.881783	159	51.6233766233766
69	44	GLU	B2	0.968565	177	57.4675324675325
70	45	ASP	B2	1.34856	226	73.3766233766234
71	46	ASP	B2	1.25657	215	69.8051948051948
72	47	HIS	B2	1.69964	267	86.6883116883117
73	48	ASN	B2	0.658728	106	34.4155844155844
74	49	GLY	B2	0.372345	13	4.22077922077922
75	50	LEU	B2	0.398855	22	7.14285714285714
76	51	LEU	B2	1.41868	237	76.9480519480519
77	52	LEU	B2	0.962199	175	56.8181818181818
78	53	ARG	B2	0.678416	111	36.038961038961
79	54	LYS	B2	0.910938	168	54.5454545454545
80	55	PHE	B2	0.675731	110	35.7142857142857
81	56	HIS	B2	1.59823	258	83.7662337662338
82	57	MET	B2	2.3067	300	97.4025974025974
83	58	ASP	B2	1.51239	250	81.1688311688312
84	59	ASP	B2	1.42753	239	77.5974025974026
85	60	MET	B2	1.5064	248	80.5194805194805
86	61	VAL	B2	1.50669	249	80.8441558441558
87	62	TRP	B2	0.523894	69	22.4025974025974
88	63	GLY	B2	0.798779	147	47.7272727272727
89	64	ILE	B2	1.89835	283	91.8831168831169
90	65	PRO	B2	1.30589	222	72.0779220779221
91	66	MET	B2	1.93076	286	92.8571428571429
92	67	GLU	B2	0.787959	142	46.1038961038961
93	68	VAL	B2	0.433883	33	10.7142857142857
94	69	LEU	B2	0.444891	36	11.6883116883117
95	70	ILE	B2	1.29489	219	71.1038961038961
96	71	THR	B2	0.999339	184	59.7402597402597
97	72	ARG	B2	1.12509	198	64.2857142857143
98	73	LYS	B3	0.977094	180	58.4415584415584
99	74	LYS	B3	1.06354	194	62.987012987013
100	75	ILE	B3	0.747532	136	44.1558441558442
101	76	ASN	B3	1.80254	277	89.9350649350649
102	77	LEU	B3	2.06399	289	93.8311688311688
103	78	TYR	B3	1.01011	185	60.0649350649351
104	79	ILE	B3	0.808431	148	48.0519480519481
105	80	LEU	B3	0.560721	79	25.6493506493506
106	81	THR	B3	0.685253	112	36.3636363636364
107	82	VAL	B3	0.796627	146	47.4025974025974
108	83	ASP	B3	0.493771	59	19.1558441558442
109	84	TYR	B3	0.886651	162	52.5974025974026
110	85	ILE	B3	1.24073	214	69.4805194805195
111	86	LEU	B3	2.04311	287	93.1818181818182
112	87	SER	B3	1.72351	269	87.3376623376623
113	88	LYS	B3	0.561518	80	25.974025974026
114	89	LEU	B3	0.399552	24	7.79220779220779
115	90	ILE	B3	0.499689	61	19.8051948051948
116	91	LEU	B3	0.33807	9	2.92207792207792
117	92	ILE	B3	0.334357	7	2.27272727272727
118	93	TYR	B3	0.454461	44	14.2857142857143
119	94	SER	B3	0.966981	176	57.1428571428571
120	95	PHE	B3	1.39917	233	75.6493506493506
121	96	ASP	B3	0.920438	169	54.8701298701299
122	97	GLU	B3	2.35506	301	97.7272727272727
123	98	LYS	B3	1.02908	189	61.3636363636364
124	99	ILE	B3	0.627277	102	33.1168831168831
125	100	ARG	B3	0.604449	92	29.8701298701299
126	101	ILE	B3	0.883548	160	51.9480519480519
127	102	THR	B3	0.391885	18	5.84415584415584
128	103	VAL	B3	0.392515	19	6.16883116883117
129	104	PHE	B3	0.375391	14	4.54545454545455
130	105	ASN	B3	0.398939	23	7.46753246753247
131	106	ASN	B3	0.607026	94	30.5194805194805
132	107	TYR	B3	0.474848	55	17.8571428571429
133	108	MET	B3	1.13661	200	64.9350649350649
134	109	GLU	B3	0.627048	101	32.7922077922078
135	110	GLU	B3	0.937476	172	55.8441558441558
136	111	SER	B3	0.844556	150	48.7012987012987
137	112	VAL	B3	1.52092	253	82.1428571428571
138	113	MET	B3	2.21441	299	97.0779220779221
139	114	SER	B3	1.16496	206	66.8831168831169
140	115	GLU	B3	1.18885	209	67.8571428571429
141	116	LYS	B3	0.534955	73	23.7012987012987
142	117	ILE	B3	0.43473	34	11.038961038961
143	118	SER	B3	0.86911	155	50.3246753246753
144	119	ILE	B3	1.5143	251	81.4935064935065
145	120	ASN	B3	0.6126	95	30.8441558441558
146	121	TYR	B3	0.462427	51	16.5584415584416
147	122	GLU	B3	0.826029	149	48.3766233766234
148	123	ILE	B3	0.879165	157	50.974025974026
149	124	LEU	B4	2.1584	295	95.7792207792208
150	125	TYR	B4	1.43364	243	78.8961038961039
151	126	LYS	B4	1.14212	202	65.5844155844156
152	127	ALA	B4	1.42825	240	77.9220779220779
153	128	ASN	B4	0.543577	75	24.3506493506494
154	129	MET	B4	1.2641	216	70.1298701298701
155	130	ILE	B4	1.0912	196	63.6363636363636
156	131	SER	B4	0.880712	158	51.2987012987013
157	132	TYR	B4	1.30889	223	72.4025974025974
158	133	ILE	B4	1.23777	213	69.1558441558442
159	134	THR	B4	0.459178	50	16.2337662337662
160	135	TYR	B4	0.459052	49	15.9090909090909
161	136	PHE	B4	1.0846	195	63.3116883116883
162	137	TYR	B4	0.631552	105	34.0909090909091
163	138	LYS	B4	0.693286	115	37.3376623376623
164	139	ASN	B4	0.718287	125	40.5844155844156
165	140	LYS	B4	0.670454	108	35.0649350649351
166	141	LYS	B4	0.530605	71	23.0519480519481
167	142	SER	B4	0.455916	45	14.6103896103896
168	143	LEU	B4	0.905654	165	53.5714285714286
169	144	CYS	B4	1.40376	234	75.974025974026
170	145	VAL	B4	1.0446	192	62.3376623376623
171	146	CYS	B4	0.394786	21	6.81818181818182
172	147	GLY	B4	0.409967	27	8.76623376623377
173	148	MET	B4	1.02255	187	60.7142857142857
174	149	ASN	B4	0.532366	72	23.3766233766234
175	150	ARG	B4	1.35491	228	74.025974025974
176	151	ASN	B4	2.15655	294	95.4545454545455
177	152	GLU	B4	0.97372	179	58.1168831168831
178	153	ASN	B4	0.419895	29	9.41558441558442
179	154	ILE	B4	0.392695	20	6.49350649350649
180	155	LEU	B4	0.793608	145	47.0779220779221
181	156	CYS	B4	0.433764	32	10.3896103896104
182	157	THR	B4	0.699346	120	38.961038961039
183	158	PHE	B4	0.541669	74	24.025974025974
184	159	SER	B4	0.319138	6	1.94805194805195
185	160	PHE	B4	0.311383	4	1.2987012987013
186	161	ASP	B4	0.311158	3	0.974025974025974
187	162	TYR	B4	0.313492	5	1.62337662337662
188	163	GLY	B4	0.303784	1	0.324675324675325
189	164	LEU	B4	0.336603	8	2.5974025974026
190	165	THR	B4	0.47032	54	17.5324675324675
191	166	MET	B4	0.720182	129	41.8831168831169
192	167	LYS	B4	0.779197	140	45.4545454545455
193	168	ASP	B4	0.449128	40	12.987012987013
194	169	ASP	B4	0.751417	137	44.4805194805195
195	170	HIS	B4	0.778404	139	45.1298701298701
196	171	THR	B4	1.42237	238	77.2727272727273
197	172	ILE	B4	0.895492	164	53.2467532467532
198	173	GLU	B4	0.46704	53	17.2077922077922
199	174	PHE	B4	0.464789	52	16.8831168831169
200	175	PHE	B4	0.746126	135	43.8311688311688
201	176	LEU	B4	0.44669	38	12.3376623376623
202	177	LYS	B4	0.777484	138	44.8051948051948
203	178	LYS	B4	1.8647	281	91.2337662337662
204	179	LYS	B4	1.32119	224	72.7272727272727
205	180	ILE	B4	0.485963	57	18.5064935064935
206	181	PRO	B4	0.486096	58	18.8311688311688
207	182	LEU	B4	1.49516	246	79.8701298701299
208	183	GLY	B4	1.85327	279	90.5844155844156
209	184	HIS	B5	2.14231	292	94.8051948051948
210	185	TYR	B5	0.573998	84	27.2727272727273
211	186	LYS	B5	0.74375	133	43.1818181818182
212	187	MET	B5	1.15225	204	66.2337662337662
213	188	GLN	B5	2.07168	291	94.4805194805195
214	189	VAL	B5	0.693823	116	37.6623376623377
215	190	THR	B5	1.13527	199	64.6103896103896
216	191	PHE	B5	0.671752	109	35.3896103896104
217	192	LYS	B5	1.34893	227	73.7012987012987
218	193	GLU	B5	1.69583	266	86.3636363636364
219	194	THR	B5	2.06644	290	94.1558441558442
220	195	GLU	B5	1.57355	257	83.4415584415584
221	196	VAL	B5	0.54973	77	25
222	197	TYR	B5	0.379034	15	4.87012987012987
223	198	PHE	B5	0.451692	43	13.961038961039
224	199	ASN	B5	0.521193	68	22.0779220779221
225	200	LEU	B5	0.602296	91	29.5454545454545
226	201	TYR	B5	1.17422	207	67.2077922077922
227	202	ASN	B5	0.870546	156	50.6493506493506
228	203	ASP	B5	0.885225	161	52.2727272727273
229	204	LEU	B5	1.75622	273	88.6363636363636
230	205	ASN	B5	1.60302	260	84.4155844155844
231	206	GLU	B5	1.05146	193	62.6623376623377
232	207	THR	B5	1.23086	211	68.5064935064935
233	208	ASN	B5	0.628166	103	33.4415584415584
234	209	PHE	B5	0.622732	100	32.4675324675325
235	210	TYR	B5	0.388377	17	5.51948051948052
236	211	GLU	B5	0.387005	16	5.19480519480519
237	212	LEU	B5	0.719667	128	41.5584415584416
238	213	LYS	B5	0.598261	87	28.2467532467532
239	214	CYS	B5	0.448577	39	12.6623376623377
240	215	VAL	B5	1.84118	278	90.2597402597403
241	216	LYS	B5	1.29552	220	71.4285714285714
242	217	LYS	B5	2.19711	298	96.7532467532468
243	218	GLN	B5	3.0517	307	99.6753246753247
244	219	ASP	B5	1.37529	231	75
245	220	GLU	B5	1.65104	263	85.3896103896104
246	221	TYR	B5	0.598718	88	28.5714285714286
247	222	ILE	B5	1.29481	218	70.7792207792208
248	223	CYS	B5	0.40627	26	8.44155844155844
249	224	ASP	B5	0.563763	81	26.2987012987013
250	225	ILE	B5	1.03937	190	61.6883116883117
251	226	MET	B5	0.935231	171	55.5194805194805
252	227	ASN	B5	0.986583	181	58.7662337662338
253	228	LYS	B5	1.7492	272	88.3116883116883
254	229	ILE	B5	1.48106	245	79.5454545454545
306	281	PHE	B6	1.54347	255	82.7922077922078
307	282	ILE	B6	0.906659	166	53.8961038961039
308	283	TYR	B6	0.451539	42	13.6363636363636
309	284	LYS	B6	0.579365	85	27.5974025974026
310	285	HIS	B6	1.18204	208	67.5324675324675
311	286	ILE	B6	0.786679	141	45.7792207792208
312	287	VAL	B6	0.692001	114	37.012987012987
313	288	ARG	B6	0.450637	41	13.3116883116883
314	289	ASN	B6	0.739775	131	42.5324675324675
315	290	LYS	B6	1.47912	244	79.2207792207792
316	291	TYR	B6	1.2994	221	71.7532467532468
317	292	PHE	B6	0.606516	93	30.1948051948052
318	293	GLN	B6	0.665595	107	34.7402597402597
319	294	MET	B6	1.0937	197	63.961038961039
320	295	ILE	B6	0.971783	178	57.7922077922078
321	296	VAL	B6	1.23641	212	68.8311688311688
322	297	PHE	B6	0.858797	153	49.6753246753247
323	298	GLN	B6	0.894282	163	52.9220779220779
324	299	LYS	B6	1.22438	210	68.1818181818182
325	300	ASP	B6	1.41135	236	76.6233766233766
326	301	GLN	B6	1.42954	241	78.2467532467532
327	302	LYS	B6	1.60628	261	84.7402597402597
328	303	CYS	B6	0.456721	46	14.9350649350649
329	304	TYR	B6	0.456742	47	15.2597402597403
330	305	LEU	B6	0.718872	126	40.9090909090909
331	306	ALA	B6	0.622681	99	32.1428571428571
332	307	TRP	B6	0.423507	30	9.74025974025974
333	308	SER	B6	0.445528	37	12.012987012987
334	309	PHE	B6	0.353053	10	3.24675324675325
335	310	ASN	B6	0.354746	11	3.57142857142857
336	311	SER	B6	0.710366	122	39.6103896103896
337	312	LEU	B6	1.90189	284	92.2077922077922
338	313	ASN	B6	1.35993	230	74.6753246753247
339	314	ILE	B6	0.852911	151	49.025974025974
340	315	ASN	B6	0.509878	65	21.1038961038961
341	316	ASP	B6	0.921525	170	55.1948051948052
342	317	GLU	B6	0.45787	48	15.5844155844156
343	318	ILE	B6	0.602126	90	29.2207792207792
344	319	THR	B6	1.53454	254	82.4675324675325
345	320	LYS	B6	1.85384	280	90.9090909090909
346	321	GLU	B6	2.04806	288	93.5064935064935
347	322	ILE	B6	1.03967	191	62.012987012987
348	323	SER	B6	0.698522	119	38.6363636363636
349	324	SER	B1	0.996123	183	59.4155844155844
350	325	VAL	B1	1.54554	256	83.1168831168831
351	326	PRO	B1	1.6609	264	85.7142857142857
352	327	CYS	B1	0.503311	64	20.7792207792208
353	328	SER	B1	0.601039	89	28.8961038961039
354	329	ASN	B1	0.938788	173	56.1688311688312
355	330	VAL	B1	0.429978	31	10.0649350649351
356	331	ALA	B1	0.568249	83	26.9480519480519
357	332	SER	B1	1.02591	188	61.038961038961
358	333	TYR	B1	1.1589	205	66.5584415584416
359	334	TYR	B1	1.43313	242	78.5714285714286
360	335	ARG	B1	3.14248	308	100
361	336	GLN	B1	2.18055	296	96.1038961038961
362	337	GLU	B1	1.34285	225	73.0519480519481
363	338	ARG	B1	2.14756	293	95.1298701298701
364	339	LEU	B1	0.567586	82	26.6233766233766
365	340	ILE	B1	0.726561	130	42.2077922077922
366	341	VAL	B1	0.700049	121	39.2857142857143
367	342	THR	B1	0.71614	123	39.9350649350649
368	343	LEU	B1	0.86238	154	50
369	344	LYS	B1	0.950323	174	56.4935064935065
370	345	LYS	B1	1.01926	186	60.3896103896104
373	348	LEU	B1	2.37571	303	98.3766233766234
374	349	GLY	B1	2.52647	306	99.3506493506494
375	350	SER	B1	2.45368	305	99.025974025974
376	351	ARG	B1	1.70826	268	87.012987012987
377	352	ASN	B1	1.26788	217	70.4545454545455
378	353	HIS	B1	1.51904	252	81.8181818181818
379	354	PHE	B1	0.908584	167	54.2207792207792
380	355	PHE	B1	0.697706	118	38.3116883116883
381	356	LEU	B1	1.60141	259	84.0909090909091
382	357	ILE	B1	0.743151	132	42.8571428571429
383	358	TYR	B1	0.746084	134	43.5064935064935
384	359	GLU	B1	0.71939	127	41.2337662337662
385	360	LYS	B1	0.717608	124	40.2597402597403
386	361	LEU	B1	0.520681	67	21.7532467532468

## Sheet: PfCyRPA
Position in CyRPA sequence	Position in CyRPA structure	AA	Blade	Site-specific substitution rate	Rank	Rank (%)
31	2	ARG	B1	1.63142	305	93.8461538461538
32	3	HIS	B1	1.2074	226	69.5384615384615
33	4	VAL	B1	0.922595	164	50.4615384615385
34	5	PHE	B1	0.699795	91	28
35	6	ILE	B1	0.697368	88	27.0769230769231
36	7	ARG	B1	0.650705	74	22.7692307692308
37	8	THR	B1	0.527187	30	9.23076923076923
38	9	GLU	B1	0.558276	35	10.7692307692308
39	10	LEU	B1	0.702371	93	28.6153846153846
40	11	SER	B1	1.00886	188	57.8461538461538
41	12	PHE	B1	1.05792	199	61.2307692307692
42	13	ILE	B1	0.982156	176	54.1538461538462
43	14	LYS	B1	0.980683	175	53.8461538461538
44	15	ASN	B1	0.837017	131	40.3076923076923
45	16	ASN	B1	1.17634	220	67.6923076923077
46	17	VAL	B1	1.03049	195	60
47	18	PRO	B2	0.947574	168	51.6923076923077
48	19	CYS	B2	0.630735	65	20
49	20	ILE	B2	0.905767	157	48.3076923076923
50	21	ARG	B2	1.25294	240	73.8461538461539
51	22	ASP	B2	0.933693	167	51.3846153846154
52	23	MET	B2	0.991834	184	56.6153846153846
53	24	PHE	B2	0.675012	82	25.2307692307692
54	25	PHE	B2	0.78821	116	35.6923076923077
55	26	ILE	B2	1.18359	222	68.3076923076923
56	27	TYR	B2	0.847765	136	41.8461538461538
57	28	LYS	B2	0.990114	182	56
58	29	ARG	B2	1.0592	200	61.5384615384615
59	30	GLU	B2	0.580451	45	13.8461538461538
60	31	LEU	B2	0.509164	24	7.38461538461539
61	32	TYR	B2	0.385441	3	0.923076923076923
62	33	ASN	B2	0.52538	29	8.92307692307692
63	34	ILE	B2	0.740813	102	31.3846153846154
64	35	CYS	B2	0.585423	48	14.7692307692308
65	36	LEU	B2	0.921985	163	50.1538461538461
66	37	ASP	B2	0.989255	181	55.6923076923077
67	38	ASP	B2	1.33631	260	80
68	39	LEU	B2	1.59408	300	92.3076923076923
69	40	LYS	B2	1.46629	284	87.3846153846154
70	41	GLY	B2	1.47801	285	87.6923076923077
71	42	GLU	B2	1.46592	283	87.0769230769231
72	43	GLU	B2	1.70099	315	96.9230769230769
73	44	ASP	B2	1.41242	276	84.9230769230769
74	45	GLU	B2	0.984017	178	54.7692307692308
75	46	THR	B2	0.988582	180	55.3846153846154
76	47	HIS	B2	0.869878	143	44
77	48	ILE	B2	0.698462	89	27.3846153846154
78	49	TYR	B2	0.761495	111	34.1538461538462
79	50	VAL	B2	0.656119	75	23.0769230769231
80	51	GLN	B2	0.428516	9	2.76923076923077
81	52	LYS	B2	0.438864	11	3.38461538461538
82	53	LYS	B2	0.899996	154	47.3846153846154
83	54	VAL	B2	1.38586	272	83.6923076923077
84	55	LYS	B2	1.40841	275	84.6153846153846
85	56	ASP	B2	1.27546	247	76
86	57	SER	B2	1.0993	209	64.3076923076923
87	58	TRP	B2	0.64832	72	22.1538461538462
88	59	ILE	B2	0.896187	153	47.0769230769231
89	60	THR	B2	0.838265	132	40.6153846153846
90	61	LEU	B2	0.979881	174	53.5384615384615
91	62	ASN	B2	1.69355	313	96.3076923076923
92	63	ASP	B2	1.0838	206	63.3846153846154
93	64	LEU	B2	0.67937	85	26.1538461538462
94	65	PHE	B2	0.983287	177	54.4615384615385
95	66	LYS	B2	1.34852	265	81.5384615384615
96	67	GLU	B2	1.24115	237	72.9230769230769
97	68	THR	B2	1.76583	319	98.1538461538462
98	69	ASP	B2	1.79042	321	98.7692307692308
99	70	LEU	B2	1.35606	266	81.8461538461538
100	71	THR	B3	1.53939	293	90.1538461538461
101	72	GLY	B3	1.67015	309	95.0769230769231
102	73	ARG	B3	1.22583	230	70.7692307692308
103	74	PRO	B3	1.00657	187	57.5384615384615
104	75	HIS	B3	0.875964	144	44.3076923076923
105	76	ILE	B3	0.71607	97	29.8461538461538
106	77	PHE	B3	0.646908	71	21.8461538461538
107	78	ALA	B3	1.00226	185	56.9230769230769
108	79	TYR	B3	0.829781	128	39.3846153846154
109	80	VAL	B3	1.06772	202	62.1538461538461
110	81	ASP	B3	1.22422	228	70.1538461538462
111	82	VAL	B3	1.3801	270	83.0769230769231
112	83	GLU	B3	0.990761	183	56.3076923076923
113	84	GLU	B3	0.747204	105	32.3076923076923
114	85	ILE	B3	0.666114	80	24.6153846153846
115	86	ILE	B3	0.622356	59	18.1538461538462
116	87	ILE	B3	0.583186	46	14.1538461538462
117	88	LEU	B3	0.633519	67	20.6153846153846
118	89	LEU	B3	0.751557	106	32.6153846153846
119	90	CYS	B3	0.6239	60	18.4615384615385
120	91	GLU	B3	1.01555	191	58.7692307692308
121	92	ASP	B3	1.15674	218	67.0769230769231
122	93	GLU	B3	1.39983	274	84.3076923076923
126	97	ASN	B3	1.7492	317	97.5384615384615
127	98	ARG	B3	1.38254	271	83.3846153846154
128	99	LYS	B3	1.50522	290	89.2307692307692
129	100	LYS	B3	1.50433	289	88.9230769230769
130	101	ASP	B3	1.52064	291	89.5384615384615
131	102	MET	B3	1.64845	307	94.4615384615385
132	103	THR	B3	1.54312	294	90.4615384615385
133	104	CYS	B3	0.819756	123	37.8461538461538
134	105	HIS	B3	1.33591	259	79.6923076923077
135	106	ARG	B3	0.676932	84	25.8461538461538
136	107	PHE	B3	0.679695	86	26.4615384615385
137	108	TYR	B3	1.14308	216	66.4615384615385
138	109	SER	B3	0.868947	142	43.6923076923077
139	110	ASN	B3	1.29162	249	76.6153846153846
140	111	ASP	B3	0.907845	158	48.6153846153846
141	112	GLY	B3	0.567291	37	11.3846153846154
142	113	LYS	B3	1.11474	211	64.9230769230769
143	114	GLU	B3	1.34136	262	80.6153846153846
144	115	TYR	B3	0.933207	166	51.0769230769231
145	116	ASN	B3	1.23191	232	71.3846153846154
146	117	ASN	B3	0.891312	150	46.1538461538462
147	118	ALA	B3	1.07444	203	62.4615384615385
148	119	GLU	B3	1.68142	312	96
149	120	ILE	B3	1.43022	279	85.8461538461539
150	121	THR	B3	1.69356	314	96.6153846153846
151	122	ILE	B3	1.02728	193	59.3846153846154
152	123	SER	B3	1.4879	287	88.3076923076923
153	124	ASP	B3	2.09081	324	99.6923076923077
154	125	TYR	B3	1.67036	310	95.3846153846154
155	126	ILE	B3	1.5657	298	91.6923076923077
156	127	LEU	B3	1.26282	241	74.1538461538462
157	128	LYS	B3	1.67449	311	95.6923076923077
158	129	ASP	B3	1.42101	277	85.2307692307692
159	130	LYS	B4	1.26315	242	74.4615384615385
160	131	LEU	B4	1.22455	229	70.4615384615385
161	132	LEU	B4	1.11055	210	64.6153846153846
162	133	SER	B4	1.01495	190	58.4615384615385
163	134	SER	B4	0.701489	92	28.3076923076923
164	135	TYR	B4	0.659628	77	23.6923076923077
165	136	VAL	B4	1.24908	239	73.5384615384615
166	137	SER	B4	1.0038	186	57.2307692307692
167	138	LEU	B4	1.55356	296	91.0769230769231
168	139	PRO	B4	0.814073	122	37.5384615384615
169	140	LEU	B4	0.834516	130	40
170	141	LYS	B4	1.43265	280	86.1538461538462
171	142	ILE	B4	1.29279	250	76.9230769230769
172	143	GLU	B4	1.76198	318	97.8461538461539
173	144	ASN	B4	1.34595	264	81.2307692307692
174	145	ARG	B4	1.19468	224	68.9230769230769
175	146	GLU	B4	1.17043	219	67.3846153846154
176	147	TYR	B4	0.866964	141	43.3846153846154
177	148	PHE	B4	0.646267	70	21.5384615384615
178	149	LEU	B4	0.511453	25	7.69230769230769
179	150	ILE	B4	0.452826	14	4.30769230769231
180	151	CYS	B4	0.355818	1	0.307692307692308
181	152	GLY	B4	0.520404	27	8.30769230769231
182	153	VAL	B4	0.885923	149	45.8461538461538
183	154	SER	B4	1.58787	299	92
184	155	PRO	B4	1.27046	243	74.7692307692308
185	156	TYR	B4	1.31031	256	78.7692307692308
186	157	LYS	B4	1.54636	295	90.7692307692308
187	158	PHE	B4	1.42817	278	85.5384615384615
188	159	LYS	B4	1.32654	257	79.0769230769231
189	160	ASP	B4	1.56219	297	91.3846153846154
191	162	ASN	B4	2.43072	325	100
192	163	LYS	B4	1.77547	320	99.0712074303406
193	164	LYS	B4	1.2991	252	78.0185758513932
194	165	ASP	B4	1.13725	215	66.5634674922601
195	166	ASP	B4	1.1217	214	66.2538699690403
196	167	ILE	B4	0.598232	50	15.4798761609907
197	168	LEU	B4	0.595429	49	15.1702786377709
198	169	CYS	B4	0.494295	21	6.5015479876161
199	170	MET	B4	0.927635	165	51.0835913312694
200	171	ALA	B4	0.615627	56	17.3374613003096
201	172	SER	B4	0.508846	23	7.12074303405573
202	173	HIS	B4	0.848034	138	42.7244582043344
203	174	ASP	B4	0.712485	96	29.7213622291022
204	175	LYS	B4	0.724029	100	30.9597523219814
205	176	GLY	B4	0.568313	39	12.0743034055728
206	177	GLU	B4	1.27484	246	76.1609907120743
207	178	THR	B4	0.821443	124	38.390092879257
208	179	TRP	B4	0.613247	54	16.71826625387
209	180	GLY	B4	1.20435	225	69.6594427244582
210	181	THR	B4	0.880907	147	45.5108359133127
211	182	LYS	B4	0.900821	155	47.9876160990712
212	183	ILE	B4	0.847779	137	42.4148606811146
213	184	VAL	B4	1.02979	194	60.061919504644
214	185	ILE	B4	0.649484	73	22.6006191950464
215	186	LYS	B4	1.09334	207	64.0866873065015
216	187	TYR	B4	0.752225	107	33.1269349845201
217	188	ASP	B4	1.36115	267	82.6625386996904
218	189	ASN	B4	1.50334	288	89.1640866873065
219	190	TYR	B4	1.23518	233	72.1362229102167
220	191	LYS	B4	1.30119	253	78.328173374613
221	192	LEU	B4	1.63625	306	94.7368421052632
222	193	GLY	B4	1.59907	302	93.4984520123839
223	194	VAL	B5	1.5379	292	90.4024767801858
224	195	GLN	B5	1.27272	244	75.5417956656347
225	196	TYR	B5	0.857281	140	43.343653250774
226	197	PHE	B5	0.782738	113	34.984520123839
227	198	PHE	B5	0.984879	179	55.4179566563467
228	199	LEU	B5	0.569673	40	12.3839009287926
229	200	ARG	B5	0.571049	41	12.6934984520124
230	201	PRO	B5	0.54482	33	10.2167182662539
231	202	TYR	B5	0.876218	145	44.8916408668731
232	203	ILE	B5	0.854849	139	43.0340557275542
233	204	SER	B5	1.07543	204	63.1578947368421
234	205	LYS	B5	1.23534	234	72.4458204334365
235	206	ASN	B5	0.894179	152	47.0588235294118
236	207	ASP	B5	0.828184	127	39.3188854489164
237	208	LEU	B5	0.578404	43	13.312693498452
238	209	SER	B5	0.620878	58	17.9566563467492
239	210	PHE	B5	0.483021	19	5.88235294117647
240	211	HIS	B5	0.613961	55	17.0278637770898
241	212	PHE	B5	0.664504	79	24.4582043343653
242	213	TYR	B5	0.756428	108	33.4365325077399
243	214	VAL	B5	0.909815	159	49.2260061919505
244	215	GLY	B5	1.22689	231	71.5170278637771
245	216	ASP	B5	1.45819	281	86.9969040247678
246	217	ASN	B5	1.33912	261	80.8049535603715
247	218	ILE	B5	1.3026	254	78.6377708978328
248	219	ASN	B5	1.19433	223	69.0402476780186
249	220	ASN	B5	1.24032	236	73.0650154798762
250	221	VAL	B5	1.27635	248	76.7801857585139
251	222	LYS	B5	1.04584	198	61.3003095975232
252	223	ASN	B5	0.884739	148	45.8204334365325
253	224	VAL	B5	0.83891	133	41.1764705882353
254	225	ASN	B5	0.825396	125	38.6996904024768
255	226	PHE	B5	0.602088	51	15.7894736842105
256	227	ILE	B5	0.639892	69	21.3622291021672
257	228	GLU	B5	0.844677	135	41.7956656346749
258	229	CYS	B5	0.656336	76	23.5294117647059
259	230	THR	B5	1.36412	268	82.9721362229102
260	231	HIS	B5	1.73752	316	97.8328173374613
261	232	GLU	B5	1.62035	304	94.1176470588235
262	233	LYS	B5	1.65619	308	95.3560371517028
263	234	ASP	B5	1.61122	303	93.8080495356037
264	235	LEU	B5	1.30866	255	78.9473684210526
265	236	GLU	B5	1.18214	221	68.4210526315789
266	237	PHE	B5	0.92071	162	50.1547987616099
267	238	VAL	B5	1.29601	251	77.7089783281734
268	239	CYS	B5	0.694928	87	26.9349845201238
269	240	SER	B5	1.34157	263	81.4241486068111
270	241	ASN	B5	1.03707	197	60.9907120743034
271	242	ARG	B5	1.00913	189	58.5139318885449
272	243	ASP	B5	1.09385	208	64.3962848297214
273	244	PHE	B5	0.832296	129	39.938080495356
274	245	LEU	B5	1.24319	238	73.6842105263158
275	246	LYS	B5	1.03473	196	60.6811145510836
276	247	ASP	B5	1.59538	301	93.1888544891641
277	248	ASN	B6	1.48246	286	88.5448916408669
278	249	LYS	B6	0.786636	114	35.2941176470588
279	250	VAL	B6	0.913127	160	49.5356037151703
280	251	LEU	B6	0.552744	34	10.5263157894737
281	252	GLN	B6	0.524995	28	8.6687306501548
282	253	ASP	B6	0.720197	98	30.3405572755418
283	254	VAL	B6	0.786986	115	35.6037151702786
284	255	SER	B6	0.632482	66	20.4334365325077
285	256	THR	B6	0.579188	44	13.6222910216718
286	257	LEU	B6	0.625271	62	19.1950464396285
287	258	ASN	B6	0.730209	101	31.2693498452012
288	259	ASP	B6	0.722703	99	30.6501547987616
289	260	GLU	B6	0.879175	146	45.2012383900929
290	261	TYR	B6	0.620371	57	17.6470588235294
291	262	ILE	B6	0.56791	38	11.7647058823529
292	263	VAL	B6	0.625607	63	19.5046439628483
293	264	SER	B6	0.457812	15	4.64396284829721
294	265	TYR	B6	0.440155	13	4.02476780185759
295	266	GLY	B6	0.741554	103	31.8885448916409
296	267	ASN	B6	1.06346	201	62.2291021671827
297	268	ASP	B6	1.12142	212	65.6346749226006
298	269	ASN	B6	0.96148	169	52.3219814241486
299	270	ASN	B6	0.971012	171	52.9411764705882
300	271	PHE	B6	0.972779	172	53.2507739938081
301	272	ALA	B6	1.27478	245	75.8513931888545
302	273	GLU	B6	0.809348	120	37.1517027863777
303	274	CYS	B6	0.427912	8	2.47678018575851
304	275	TYR	B6	0.367517	2	0.619195046439629
305	276	ILE	B6	0.389701	4	1.23839009287926
306	277	PHE	B6	0.430464	10	3.09597523219814
307	278	PHE	B6	0.483752	20	6.19195046439629
308	279	ASN	B6	0.757712	110	34.0557275541796
309	280	ASN	B6	0.905316	156	48.297213622291
310	281	GLU	B6	0.825548	126	39.0092879256966
311	282	ASN	B6	0.467768	16	4.95356037151703
312	283	SER	B6	0.403626	6	1.85758513931889
313	284	ILE	B6	0.473419	17	5.26315789473684
314	285	LEU	B6	0.584308	47	14.5510835913313
315	286	ILE	B6	0.578358	42	13.0030959752322
316	287	LYS	B6	0.698953	90	27.8637770897833
317	288	PRO	B6	0.63966	68	21.0526315789474
318	289	GLU	B6	1.12156	213	65.9442724458204
319	290	LYS	B6	0.970662	170	52.6315789473684
323	294	THR	B1	2.0646	323	100
324	295	ALA	B1	1.85715	322	100
325	296	ALA	B1	1.39603	273	96.8085106382979
326	297	GLY	B1	0.705687	95	33.6879432624113
327	298	CYS	B1	0.391235	5	1.77304964539007
328	299	TYR	B1	0.50242	22	7.80141843971631
329	300	GLY	B1	0.811074	121	42.9078014184397
330	301	GLY	B1	0.559226	36	12.7659574468085
331	302	THR	B1	0.767195	112	39.7163120567376
332	303	PHE	B1	0.624085	61	21.6312056737589
333	304	VAL	B1	0.744777	104	36.8794326241135
334	305	LYS	B1	0.797537	117	41.4893617021277
335	306	ILE	B1	1.23771	235	83.3333333333333
336	307	ASP	B1	1.01778	192	68.0851063829787
337	308	GLU	B1	0.808819	119	42.1985815602837
338	309	ASN	B1	1.37958	269	95.3900709219858
339	310	ARG	B1	1.45824	282	100
340	311	ALA	B1	1.15067	217	84.1085271317829
341	312	LEU	B1	0.627854	64	24.8062015503876
342	313	PHE	B1	0.42296	7	2.71317829457364
343	314	ILE	B1	0.539278	32	12.4031007751938
344	315	TYR	B1	0.478352	18	6.97674418604651
345	316	SER	B1	0.610247	52	20.1550387596899
346	317	SER	B1	0.660252	78	30.2325581395349
347	318	SER	B1	0.79967	118	45.7364341085271
348	319	GLN	B1	0.892687	151	58.5271317829457
349	320	GLY	B1	0.671739	81	31.3953488372093
350	321	ILE	B1	0.842933	134	51.937984496124
351	322	TYR	B1	0.756851	109	42.2480620155039
352	323	ASN	B1	0.512028	26	10.077519379845
353	324	ILE	B1	0.533102	31	12.015503875969
354	325	HIS	B1	0.439805	12	4.65116279069767
355	326	THR	B1	0.610381	53	20.5426356589147
356	327	ILE	B1	0.703546	94	36.4341085271318
357	328	TYR	B1	1.21171	227	87.984496124031
358	329	TYR	B1	0.973859	173	67.0542635658915
359	330	ALA	B1	1.33191	258	100
360	331	ASN	B1	1.08348	205	100
361	332	TYR	B1	0.676567	83	51.5527950310559
362	333	GLU	B1	0.914297	161	100
