# Supplementary material for: Plasmodium sporozoites require the protein B9 to invade hepatocytes
Source: iScience. 2023 Jan 25;26(2):106056. doi: 10.1016/j.isci.2023.106056 (PMC9906020; doi:10.1016/j.isci.2023.106056)
Supplement: Table S3. P. berghei proteins identified by mass spectrometry after anti-Flag immunoprecipitation, related to STAR Methods [file mmc4.xlsx]

## Sheet: Feuil1
Table S3. P. berghei proteins identified by mass spectrometry after anti-Flag immunoprecipitation. We used lysates from PbB9flag (5 independent samples) or PbGFP (3 independent samples) sporozoites, or supernatants from PbB9flag-infected (3 replicates) or non-infected (3 replicates) HepG2 cell cultures. Proteins identified in the negative controls (PbGFP or non-infected culture supernatants) are …
		PbB9flag_spz					PbGFP_spz			PbB9flag_SN			NonInf_SN
Accession number	Product description	#1	#2	#3	#4	#5	#1	#2	#3	#1	#2	#3	#1	#2	#3
PBANKA_0808100	6-cysteine protein (B9)	19	33	14	15	344	0	0	0	7	7	9	0	0	0
PBANKA_0827100	protein kinase, putative	0	0	0	12	26	0	0	1	2	0	0	0	0	2
PBANKA_1214300	enolase, putative	2	3	0	45	56	0	35	17	1	0	0	0	0	2
PBANKA_1450300	ATP synthase subunit beta, mitochondrial	0	0	1	0	0	0	0	0	1	0	2	1	1	2
PBANKA_0610300	polyubiquitin, putative	5	4	18	26	41	2	0	2	0	0	0	0	0	0
PBANKA_0818900	endoplasmic reticulum chaperone BiP, putative	4	20	3	0	2	6	0	0	0	0	0	0	0	0
PBANKA_1312700	gamete egress and sporozoite traversal protein	4	12	7	0	0	10	0	0	0	0	0	0	0	0
PBANKA_0711900	heat shock protein 70	2	11	11	6	131	12	0	0	0	0	1	0	0	0
PBANKA_0823500	glutamine synthetase, putative	2	20	4	0	0	23	0	0	0	0	0	0	0	0
PBANKA_API00220	apicoplast ribosomal protein L11, putative	2	5	0	0	0	14	0	0	0	0	0	0	0	0
PBANKA_1010600	calmodulin, putative	1	0	0	13	31	0	0	2	0	0	0	0	0	0
PBANKA_1429400	dynein light chain 1, putative	1	0	0	0	16	0	0	0	0	0	0	0	0	0
PBANKA_0511900	60S ribosomal protein L3, putative	1	1	3	0	0	0	0	0	0	0	0	0	0	0
PBANKA_1432300	cell traversal protein for ookinetes and sporozoites	1	4	1	0	0	3	0	0	0	0	0	0	0	0
PBANKA_0823100	S-adenosylmethionine synthetase, putative	1	15	0	0	0	17	0	0	0	0	0	0	0	0
PBANKA_1348000	transmembrane protein Tmp21 homologue, putative	1	11	0	0	0	6	0	0	0	0	0	0	0	0
PBANKA_1120200	pyridoxine biosynthesis protein PDX1, putative	1	7	0	0	0	5	0	0	0	0	0	0	0	0
PBANKA_0522500	transmembrane emp24 domain-containing protein, putative	1	5	0	0	0	9	0	0	0	0	0	0	0	0
PBANKA_1012600	conserved Plasmodium protein, unknown function	1	5	0	0	0	7	0	0	0	0	0	0	0	0
PBANKA_1425000	RNA-binding protein, putative	1	2	0	0	0	1	0	0	0	0	0	0	0	0
PBANKA_0403200	circumsporozoite (CS) protein	1	0	0	0	0	0	0	0	0	0	0	0	0	0
PBANKA_1326400	glyceraldehyde-3-phosphate dehydrogenase	0	1	1	27	32	1	1	5	0	0	1	0	0	0
PBANKA_1133300	elongation factor 1-alpha	0	4	1	3	55	0	0	0	0	0	0	0	0	0
PBANKA_1445800	ras-related protein Rab-2, putative	0	0	0	3	47	0	0	2	0	0	0	0	0	0
PBANKA_1314800	elongation factor 2, putative	0	1	0	42	43	0	4	9	0	0	0	0	0	0
PBANKA_1028300	serine/threonine protein phosphatase PP1	0	0	0	25	34	0	1	6	0	0	0	0	0	0
PBANKA_0418200	ras-related protein RAB7, putative	0	0	0	14	30	0	0	4	0	0	0	0	0	0
PBANKA_1363800	phosphatidylinositol transfer protein, putative	0	0	0	20	27	0	1	6	0	0	0	0	0	0
PBANKA_1215800	conserved Plasmodium protein, unknown function	0	0	0	16	24	0	0	0	0	0	0	0	0	0
PBANKA_0714300	small heat shock protein HSP20	0	4	28	13	24	1	0	5	0	0	0	0	0	0
PBANKA_1112300	ras-related protein Rab-1B, putative	0	0	0	0	23	0	0	0	0	0	0	0	0	0
PBANKA_1409200	RNA-binding protein, putative	0	0	5	8	22	0	1	2	0	0	0	0	0	0
PBANKA_0820200	thioredoxin-like protein 1, putative	0	0	15	19	21	1	0	0	0	0	0	0	0	0
PBANKA_1033900	40S ribosomal protein S8e, putative	0	0	8	13	18	0	1	0	0	0	0	0	0	0
PBANKA_0416100	dynein heavy chain, putative	0	0	0	4	8	0	0	1	0	0	0	0	0	0
PBANKA_1422900	PIMMS22 protein	0	2	0	0	1	5	0	0	0	0	0	0	0	0
PBANKA_1355700	myosin A	0	1	37	0	0	3	0	0	0	0	0	0	0	0
PBANKA_1349800	thrombospondin-related anonymous protein	0	0	24	0	0	0	0	0	0	0	0	0	0	0
PBANKA_0819000	glideosome-associated protein 50, putative	0	0	16	0	0	0	0	0	0	0	0	0	0	0
PBANKA_0402600	inner membrane complex protein 1a	0	0	16	0	0	0	0	0	0	0	0	0	0	0
PBANKA_1464900	rhoptry neck protein 3, putative	0	10	15	0	0	4	0	0	0	0	0	0	0	0
PBANKA_1106700	60S ribosomal protein L4, putative	0	0	14	0	0	0	0	0	0	0	0	0	0	0
PBANKA_0619200	secreted ookinete protein, putative	0	0	13	0	0	0	0	0	0	0	0	0	0	0
PBANKA_1240600	inner membrane complex protein 1g, putative	0	0	13	0	0	0	0	0	0	0	0	0	0	0
PBANKA_0941900	histone H4, putative	0	0	12	0	0	0	0	0	0	0	0	0	0	0
PBANKA_0402700	inner membrane complex protein 1e	0	0	11	0	0	0	0	0	0	0	0	0	0	0
PBANKA_0909000	carbonic anhydrase, putative	0	0	10	0	0	0	0	0	0	0	0	0	0	0
PBANKA_1329300	40S ribosomal protein S3, putative	0	3	9	0	0	2	0	0	0	0	0	0	0	0
PBANKA_1215600	40S ribosomal protein S3A, putative	0	2	9	0	0	2	0	0	0	0	0	0	0	0
PBANKA_1354900	inner membrane complex protein 1k, putative	0	0	9	0	0	0	0	0	0	0	0	0	0	0
PBANKA_0306600	conserved Plasmodium protein, unknown function	0	0	9	0	0	0	0	0	0	0	0	0	0	0
PBANKA_0522800	40S ribosomal protein S19, putative	0	2	8	0	0	0	0	0	0	0	0	0	0	0
PBANKA_0807600	40S ribosomal protein S11, putative	0	2	7	0	0	1	0	0	0	0	0	0	0	0
PBANKA_1310800	40S ribosomal protein S5, putative	0	1	7	0	0	1	0	0	0	0	0	0	0	0
PBANKA_1231700	60S ribosomal protein L2, putative	0	1	7	0	0	0	0	0	0	0	0	0	0	0
PBANKA_1346700	60S ribosomal protein L23, putative	0	1	7	0	0	0	0	0	0	0	0	0	0	0
PBANKA_0830400	G2 protein	0	0	7	0	0	0	0	0	0	0	0	0	0	0
PBANKA_0523900	glideosome associated protein with multiple membrane spans 2, putative	0	0	7	0	0	0	0	0	0	0	0	0	0	0
PBANKA_1120400	inner membrane complex protein 1j, putative	0	0	7	0	0	0	0	0	0	0	0	0	0	0
PBANKA_1101400	rhoptry-associated protein 2/3	0	0	7	0	0	0	0	0	0	0	0	0	0	0
PBANKA_1342500	conserved Plasmodium protein, unknown function	0	0	7	0	0	0	0	0	0	0	0	0	0	0
PBANKA_1355100	40S ribosomal protein S6, putative	0	0	7	0	0	0	0	0	0	0	0	0	0	0
PBANKA_1019500	60S ribosomal protein L5, putative	0	3	6	0	0	0	0	0	0	0	0	0	0	0
PBANKA_0914300	protein disulfide-isomerase, putative	0	1	6	0	0	0	0	0	0	0	0	0	0	0
PBANKA_1459500	myosin A tail domain interacting protein MTIP, putative	0	0	6	0	0	0	0	0	0	0	0	0	0	0
PBANKA_1202000	inner membrane complex protein 1c	0	0	6	0	0	0	0	0	0	0	0	0	0	0
PBANKA_0605900	conserved Plasmodium protein, unknown function	0	0	6	0	0	0	0	0	0	0	0	0	0	0
PBANKA_0941500	40S ribosomal protein S4, putative	0	0	6	0	0	0	0	0	0	0	0	0	0	0
PBANKA_1135100	40S ribosomal protein S15, putative	0	0	6	0	0	0	0	0	0	0	0	0	0	0
PBANKA_1423500	60S ribosomal protein L13-2, putative	0	0	6	0	0	0	0	0	0	0	0	0	0	0
PBANKA_0405400	40S ribosomal protein S12, putative	0	0	6	0	0	0	0	0	0	0	0	0	0	0
PBANKA_0712600	14-3-3 protein	0	4	5	0	0	3	0	0	0	0	0	0	0	0
PBANKA_1423600	40S ribosomal protein S16, putative	0	2	5	0	0	2	0	0	0	0	0	0	0	0
PBANKA_1018600	60S ribosomal protein L21, putative	0	1	5	0	0	0	0	0	0	0	0	0	0	0
PBANKA_0510900	40S ribosomal protein S2, putative	0	0	5	0	0	1	0	0	0	0	0	0	0	0
PBANKA_1436600	inner membrane complex protein 1h	0	0	5	0	0	0	0	0	0	0	0	0	0	0
PBANKA_1032700	CUGBP Elav-like family member 2, putative	0	0	5	0	0	0	0	0	0	0	0	0	0	0
PBANKA_0617200	40S ribosomal protein S10, putative	0	0	5	0	0	0	0	0	0	0	0	0	0	0
PBANKA_0918000	60S acidic ribosomal protein P0, putative	0	0	5	0	0	0	0	0	0	0	0	0	0	0
PBANKA_1423300	DNA/RNA-binding protein Alba 1, putative	0	7	4	0	0	3	0	0	0	0	0	0	0	0
PBANKA_1416300	40S ribosomal protein S19, putative	0	3	4	0	0	2	0	0	0	0	0	0	0	0
PBANKA_1022000	40S ribosomal protein S25, putative	0	3	4	0	0	1	0	0	0	0	0	0	0	0
PBANKA_1360300	DNA/RNA-binding protein Alba 4, putative	0	2	4	0	0	3	0	0	0	0	0	0	0	0
PBANKA_0713100	rhoptry neck protein 5, putative	0	1	4	0	0	0	0	0	0	0	0	0	0	0
PBANKA_0717800	60S ribosomal protein L15, putative	0	1	4	0	0	0	0	0	0	0	0	0	0	0
PBANKA_0501800	myosin essential light chain ELC, putative	0	0	4	0	0	0	0	0	0	0	0	0	0	0
PBANKA_1115300	glideosome-associated protein 40, putative	0	0	4	0	0	0	0	0	0	0	0	0	0	0
PBANKA_1032100	rhoptry-associated protein 1	0	0	4	0	0	0	0	0	0	0	0	0	0	0
PBANKA_1446800	60 kDa chaperonin, putative	0	0	4	0	0	0	0	0	0	0	0	0	0	0
PBANKA_0910900	sporozoite surface protein essential for liver stage development	0	0	4	0	0	0	0	0	0	0	0	0	0	0
PBANKA_0407700	60S acidic ribosomal protein P2, putative	0	0	4	0	0	0	0	0	0	0	0	0	0	0
PBANKA_0405500	60S ribosomal protein L7, putative	0	0	4	0	0	0	0	0	0	0	0	0	0	0
PBANKA_1354400	60S ribosomal protein L18, putative	0	0	4	0	0	0	0	0	0	0	0	0	0	0
PBANKA_1338300	60S ribosomal protein L6, putative	0	0	4	0	0	0	0	0	0	0	0	0	0	0
PBANKA_1234800	40S ribosomal protein S9, putative	0	0	4	0	0	0	0	0	0	0	0	0	0	0
PBANKA_0906400	60S ribosomal protein L35ae, putative	0	0	4	0	0	0	0	0	0	0	0	0	0	0
PBANKA_1204400	DNA/RNA-binding protein Alba 3, putative	0	7	3	0	0	1	0	0	0	0	0	0	0	0
PBANKA_0922100	40S ribosomal protein S18, putative	0	5	3	0	0	1	0	0	0	0	0	0	0	0
PBANKA_1456100	40S ribosomal protein S17, putative	0	4	3	0	0	4	0	0	0	0	0	0	0	0
PBANKA_1338900	glideosome associated protein with multiple membrane spans 1, putative	0	0	3	0	0	0	0	0	0	0	0	0	0	0
PBANKA_1444800	thioredoxin-like associated protein 1, putative	0	0	3	0	0	0	0	0	0	0	0	0	0	0
PBANKA_0810700	subpellicular microtubule protein 1, putative	0	0	3	0	0	0	0	0	0	0	0	0	0	0
PBANKA_1315700	rhoptry neck protein 2	0	0	3	0	0	0	0	0	0	0	0	0	0	0
PBANKA_0943600	60S acidic ribosomal protein P1, putative	0	0	3	0	0	0	0	0	0	0	0	0	0	0
PBANKA_1234200	40S ribosomal protein S24, putative	0	0	3	0	0	0	0	0	0	0	0	0	0	0
PBANKA_1364200	60S ribosomal protein L17, putative	0	0	3	0	0	0	0	0	0	0	0	0	0	0
PBANKA_1231800	60S ribosomal protein L12, putative	0	0	3	0	0	0	0	0	0	0	0	0	0	0
PBANKA_1231000	40S ribosomal protein S11, putative	0	0	3	0	0	0	0	0	0	0	0	0	0	0
PBANKA_0506700	citrate synthase, mitochondrial, putative	0	0	3	0	0	0	0	0	0	0	0	0	0	0
PBANKA_1420600	histone H2B variant, putative	0	0	3	0	0	0	0	0	0	0	0	0	0	0
PBANKA_0941800	histone H2B, putative	0	0	3	0	0	0	0	0	0	0	0	0	0	0
PBANKA_0304700	serine repeat antigen 5	0	7	2	0	0	3	0	0	0	0	0	0	0	0
PBANKA_1006200	sporozoite invasion-associated protein 1	0	2	2	0	0	0	0	0	0	0	0	0	0	0
PBANKA_0602700	nucleosome assembly protein, putative	0	1	2	0	0	3	0	0	0	0	0	0	0	0
PBANKA_1324300	inner membrane complex sub-compartment protein 3	0	0	2	0	0	0	0	0	0	0	0	0	0	0
PBANKA_0406800	pre-mRNA-processing factor 19, putative	0	0	2	0	0	0	0	0	0	0	0	0	0	0
PBANKA_1242300	Hsc70-interacting protein	0	0	2	0	0	0	0	0	0	0	0	0	0	0
PBANKA_0506600	serine/arginine-rich splicing factor 4, putative	0	0	2	0	0	0	0	0	0	0	0	0	0	0
PBANKA_1424300	NPL domain-containing protein, putative	0	0	2	0	0	0	0	0	0	0	0	0	0	0
PBANKA_1456700	conserved Plasmodium protein, unknown function	0	0	2	0	0	0	0	0	0	0	0	0	0	0
PBANKA_0503600	60S ribosomal protein L30e, putative	0	0	2	0	0	0	0	0	0	0	0	0	0	0
PBANKA_1351900	60S ribosomal protein L6, putative	0	0	2	0	0	0	0	0	0	0	0	0	0	0
PBANKA_0414600	40S ribosomal protein S15A, putative	0	0	2	0	0	0	0	0	0	0	0	0	0	0
PBANKA_1354500	60S ribosomal protein L18-2, putative	0	0	2	0	0	0	0	0	0	0	0	0	0	0
PBANKA_0405300	40S ribosomal protein S23, putative	0	0	2	0	0	0	0	0	0	0	0	0	0	0
PBANKA_0938600	casein kinase 2, alpha subunit	0	0	2	0	0	0	0	0	0	0	0	0	0	0
PBANKA_1309700	ATP-dependent RNA helicase DDX17, putative	0	0	2	0	0	0	0	0	0	0	0	0	0	0
PBANKA_0703900	receptor for activated c kinase, putative	0	0	2	0	0	0	0	0	0	0	0	0	0	0
PBANKA_1117100	histone H3 variant, putative	0	0	2	0	0	0	0	0	0	0	0	0	0	0
PBANKA_0614500	eukaryotic translation initiation factor 3 subunit I, putative	0	4	1	0	0	2	0	0	0	0	0	0	0	0
PBANKA_1339100	protein BCP1, putative	0	2	1	0	0	0	0	0	0	0	0	0	0	0
PBANKA_0206700	conserved Plasmodium protein, unknown function	0	2	1	0	0	0	0	0	0	0	0	0	0	0
PBANKA_1028400	60S ribosomal protein L10, putative	0	1	1	0	0	2	0	0	0	0	0	0	0	0
PBANKA_0720300	eukaryotic translation initiation factor 3 subunit M, putative	0	0	1	0	0	2	0	0	0	0	0	0	0	0
PBANKA_1425100	karyopherin alpha, putative	0	0	1	0	0	1	0	0	0	0	0	0	0	0
PBANKA_0906500	60S ribosomal protein L28, putative	0	0	1	0	0	1	0	0	0	0	0	0	0	0
PBANKA_0817700	RNA-binding protein musashi, putative	0	0	1	0	0	0	0	0	0	0	0	0	0	0
PBANKA_1445000	subpellicular microtubule protein 2, putative	0	0	1	0	0	0	0	0	0	0	0	0	0	0
PBANKA_1232100	serine/arginine-rich splicing factor 1, putative	0	0	1	0	0	0	0	0	0	0	0	0	0	0
PBANKA_1311300	inner membrane complex protein, putative	0	0	1	0	0	0	0	0	0	0	0	0	0	0
PBANKA_1306500	TRAP-like protein	0	0	1	0	0	0	0	0	0	0	0	0	0	0
PBANKA_1118600	cell division cycle protein 48 homologue, putative	0	0	1	0	0	0	0	0	0	0	0	0	0	0
PBANKA_1035400	glideosome associated protein with multiple membrane spans 3, putative	0	0	1	0	0	0	0	0	0	0	0	0	0	0
PBANKA_0209100	thrombospondin related sporozoite protein	0	0	1	0	0	0	0	0	0	0	0	0	0	0
PBANKA_0204600	photosensitized INA-labeled protein PHIL1	0	0	1	0	0	0	0	0	0	0	0	0	0	0
PBANKA_1363400	conserved Plasmodium protein, unknown function	0	0	1	0	0	0	0	0	0	0	0	0	0	0
PBANKA_0908600	conserved Plasmodium protein, unknown function	0	0	1	0	0	0	0	0	0	0	0	0	0	0
PBANKA_0620400	conserved protein, unknown function	0	0	1	0	0	0	0	0	0	0	0	0	0	0
PBANKA_1019400	60S ribosomal protein L7-3, putative	0	0	1	0	0	0	0	0	0	0	0	0	0	0
PBANKA_0617100	60S ribosomal protein L11a, putative	0	0	1	0	0	0	0	0	0	0	0	0	0	0
PBANKA_1324400	60S ribosomal protein L27, putative	0	0	1	0	0	0	0	0	0	0	0	0	0	0
PBANKA_0709100	60S ribosomal protein L22, putative	0	0	1	0	0	0	0	0	0	0	0	0	0	0
PBANKA_1305100	60S ribosomal protein L1, putative	0	0	1	0	0	0	0	0	0	0	0	0	0	0
PBANKA_1103400	60S ribosomal protein L31, putative	0	0	1	0	0	0	0	0	0	0	0	0	0	0
PBANKA_0937700	60S ribosomal protein L36, putative	0	0	1	0	0	0	0	0	0	0	0	0	0	0
PBANKA_1229200	60S ribosomal protein L19, putative	0	0	1	0	0	0	0	0	0	0	0	0	0	0
PBANKA_1117500	ribosomal protein L27a, putative	0	0	1	0	0	0	0	0	0	0	0	0	0	0
PBANKA_1401300	40S ribosomal protein S7, putative	0	0	1	0	0	0	0	0	0	0	0	0	0	0
PBANKA_1325000	40S ribosomal protein S28e, putative	0	0	1	0	0	0	0	0	0	0	0	0	0	0
PBANKA_1013100	60S ribosomal protein L14, putative	0	0	1	0	0	0	0	0	0	0	0	0	0	0
PBANKA_0918100	60S ribosomal protein L38, putative	0	0	1	0	0	0	0	0	0	0	0	0	0	0
PBANKA_0417500	60S ribosomal protein L32, putative	0	0	1	0	0	0	0	0	0	0	0	0	0	0
PBANKA_0314500	40S ribosomal protein S26, putative	0	0	1	0	0	0	0	0	0	0	0	0	0	0
PBANKA_1214000	heat shock protein 60, putative	0	0	1	0	0	0	0	0	0	0	0	0	0	0
PBANKA_0912100	casein kinase 1, putative	0	0	1	0	0	0	0	0	0	0	0	0	0	0
PBANKA_0108800	histone H3, putative	0	0	1	0	0	0	0	0	0	0	0	0	0	0
PBANKA_1332100	zinc finger protein, putative	0	18	0	0	0	14	0	0	0	0	0	0	0	0
PBANKA_1137800	glideosome-associated connector	0	17	0	0	0	7	0	0	0	0	0	0	0	0
PBANKA_0314200	calcium-dependent protein kinase 1	0	6	0	0	0	5	0	0	0	0	0	0	0	0
PBANKA_1221600	cell division cycle ATPase, putative	0	6	0	0	0	3	0	0	0	0	0	0	0	0
PBANKA_1413000	transmembrane emp24 domain-containing protein, putative	0	6	0	0	0	2	0	0	0	0	0	0	0	0
PBANKA_0820000	DnaJ protein, putative	0	4	0	0	0	4	0	0	0	0	0	0	0	0
PBANKA_0611900	histidine triad protein, putative	0	4	0	0	0	3	0	0	0	0	0	0	0	0
PBANKA_1340100	L-lactate dehydrogenase	0	4	0	0	0	0	0	0	0	0	0	0	0	0
PBANKA_1202700	RNA-binding protein, putative	0	3	0	0	0	2	0	0	0	0	0	0	0	0
PBANKA_0931800	pyridoxine biosynthesis protein PDX2, putative	0	3	0	0	0	2	0	0	0	0	0	0	0	0
PBANKA_1037400	cysteine-rich small secreted protein CSS, putative	0	3	0	0	0	1	0	0	0	0	0	0	0	0
PBANKA_1453300	acyl-CoA synthetase, putative	0	3	0	0	0	1	0	0	0	0	0	0	0	0
PBANKA_0937200	RNA-binding protein, putative	0	3	0	0	0	0	0	0	0	0	0	0	0	0
PBANKA_1426900	ATP-dependent RNA helicase DBP1, putative	0	3	0	0	0	0	0	0	0	0	0	0	0	0
PBANKA_1141500	SNARE associated Golgi protein, putative	0	2	0	0	0	6	0	0	0	0	0	0	0	0
PBANKA_1433600	thrombospondin-related apical membrane protein	0	2	0	0	0	2	0	0	0	0	0	0	0	0
PBANKA_1241700	transmembrane emp24 domain-containing protein, putative	0	2	0	0	0	2	0	0	0	0	0	0	0	0
PBANKA_0716900	armadillo-domain containing rhoptry protein, putative	0	2	0	0	0	2	0	0	0	0	0	0	0	0
PBANKA_1232500	eukaryotic translation initiation factor 3 subunit B, putative	0	2	0	0	0	1	0	0	0	0	0	0	0	0
PBANKA_0310900	T-complex protein 1 subunit theta, putative	0	2	0	0	0	0	0	0	0	0	0	0	0	0
PBANKA_1317500	glucose-6-phosphate dehydrogenase-6-phosphogluconolactonase, putative	0	2	0	0	0	0	0	0	0	0	0	0	0	0
PBANKA_1308600	fructose-bisphosphate aldolase 2	0	2	0	0	0	0	0	0	0	0	0	0	0	0
PBANKA_1220700	conserved protein, unknown function	0	1	0	0	0	3	0	0	0	0	0	0	0	0
PBANKA_0819300	eukaryotic translation initiation factor 3 subunit F, putative	0	1	0	0	0	1	0	0	0	0	0	0	0	0
PBANKA_1412100	Maf-like protein, putative	0	1	0	0	0	1	0	0	0	0	0	0	0	0
PBANKA_1134000	U3 small nucleolar RNA-associated protein 21, putative	0	1	0	0	0	1	0	0	0	0	0	0	0	0
PBANKA_0315200	small nuclear ribonucleoprotein Sm D2, putative	0	1	0	0	0	1	0	0	0	0	0	0	0	0
PBANKA_1429200	kelch domain-containing protein, putative	0	1	0	0	0	1	0	0	0	0	0	0	0	0
PBANKA_1209400	inner membrane complex sub-compartment protein 1	0	1	0	0	0	0	0	0	0	0	0	0	0	0
PBANKA_0924000	conserved protein, unknown function	0	1	0	0	0	0	0	0	0	0	0	0	0	0
PBANKA_0917900	26S protease regulatory subunit 6A, putative	0	1	0	0	0	0	0	0	0	0	0	0	0	0
PBANKA_1122900	hexokinase, putative	0	1	0	0	0	0	0	0	0	0	0	0	0	0
PBANKA_1113000	purine nucleoside phosphorylase, putative	0	1	0	0	0	0	0	0	0	0	0	0	0	0
PBANKA_1459300	actin I	0	0	0	0	0	0	0	0	0	0	0	0	0	1
PBANKA_1444400	conserved Plasmodium protein, unknown function	0	0	0	0	0	2	0	0	0	0	0	0	0	0
PBANKA_1211000	GMP synthase [glutamine-hydrolyzing], putative	0	0	0	0	0	1	0	0	0	0	0	0	0	0
PBANKA_1125600	pyruvate kinase, putative	0	0	0	0	0	1	0	0	0	0	0	0	0	0
PBANKA_1444000	macrophage migration inhibitory factor	0	0	0	0	0	0	0	0	0	0	0	0	0	0
PBANKA_1218200	T-complex protein 1 subunit epsilon, putative	0	0	0	0	0	0	0	0	0	0	0	0	0	0
PBANKA_1437300	endoplasmin, putative	0	0	0	0	0	0	0	0	0	0	0	0	0	0
PBANKA_1331900	eukaryotic initiation factor 4a, putative	0	0	0	0	0	0	0	0	0	0	0	0	0	0
PBANKA_1103100	actin-depolymerizing factor 1	0	0	0	0	0	0	0	0	0	0	0	0	0	0
PBANKA_0930300	GTP-binding nuclear protein RAN/TC4, putative	0	0	0	0	0	0	0	0	0	0	0	0	0	0
PBANKA_0814200	elongation factor 1-beta, putative	0	0	0	0	0	0	0	0	0	0	0	0	0	0
PBANKA_0404700	glutaredoxin 1, putative	0	0	0	0	0	0	0	0	0	0	0	0	0	0
PBANKA_1456200	rab specific GDP dissociation inhibitor, putative	0	0	0	0	0	0	0	0	0	0	0	0	0	0
PBANKA_1137900	proliferating cell nuclear antigen 1, putative	0	0	0	0	0	0	0	0	0	0	0	0	0	0
PBANKA_1238800	karyopherin beta, putative	0	0	0	0	0	0	0	0	0	0	0	0	0	0
PBANKA_1437600	glideosome-associated protein 45, putative	0	0	0	0	0	0	0	0	0	0	0	0	0	0
PBANKA_1428700	eukaryotic translation initiation factor 3 subunit A, putative	0	0	0	0	0	0	0	0	0	0	0	0	0	0
PBANKA_1317400	HSP90 co-chaperone p23, putative	0	0	0	0	0	0	0	0	0	0	0	0	0	0
PBANKA_1207000	nucleolar protein 5, putative	0	0	0	0	0	0	0	0	0	0	0	0	0	0
PBANKA_1002200	6-cysteine protein	0	0	0	0	0	0	0	0	0	0	0	0	0	0
PBANKA_0924400	13 kDa ribonucleoprotein-associated protein, putative	0	0	0	0	0	0	0	0	0	0	0	0	0	0
PBANKA_0901300	membrane associated erythrocyte binding-like protein	0	0	0	0	0	0	0	0	0	0	0	0	0	0
PBANKA_0819900	nucleosome assembly protein	0	0	0	0	0	0	0	0	0	0	0	0	0	0
PBANKA_0715200	eukaryotic translation initiation factor 3 subunit G, putative	0	0	0	0	0	0	0	0	0	0	0	0	0	0
PBANKA_0209300	actin-related protein	0	0	0	0	0	0	0	0	0	0	0	0	0	0
PBANKA_1123700	conserved Plasmodium protein, unknown function	0	0	0	0	0	0	0	0	0	0	0	0	0	0
PBANKA_0103300	GYF domain-containing protein, putative	0	0	0	0	0	0	0	0	0	0	0	0	0	0
PBANKA_1202400	60S ribosomal protein L13, putative	0	0	0	0	0	0	0	0	0	0	0	0	0	0
PBANKA_0619100	40S ribosomal protein S5, putative	0	0	0	0	0	0	0	0	0	0	0	0	0	0
PBANKA_0403000	60S ribosomal protein L44, putative	0	0	0	0	0	0	0	0	0	0	0	0	0	0
PBANKA_1201900	40S ribosomal protein S20e, putative	0	0	0	0	0	0	0	0	0	0	0	0	0	0
PBANKA_0938300	heat shock protein HspJ62	0	0	0	0	0	0	0	0	0	0	0	0	0	0
PBANKA_0914400	heat shock protein 70, putative	0	0	0	0	0	0	0	0	0	0	0	0	0	0
PBANKA_0805700	heat shock protein 90, putative	0	0	0	0	0	0	0	0	0	0	0	0	0	0
PBANKA_1130800	phosphoinositide phosphatase SAC1, putative	0	0	0	0	0	0	0	0	0	0	0	0	0	0
PBANKA_1355900	phosphoenolpyruvate carboxykinase, putative	0	0	0	0	0	0	0	0	0	0	0	0	0	0
PBANKA_1235600	adenosylhomocysteinase, putative	0	0	0	0	0	0	0	0	0	0	0	0	0	0
PBANKA_1117700	malate dehydrogenase, putative	0	0	0	0	0	0	0	0	0	0	0	0	0	0
PBANKA_1026200	NADP-specific glutamate dehydrogenase, putative	0	0	0	0	0	0	0	0	0	0	0	0	0	0
PBANKA_0938500	succinate--CoA ligase [ADP-forming] subunit alpha, putative	0	0	0	0	0	0	0	0	0	0	0	0	0	0
PBANKA_0931300	dipeptidyl aminopeptidase 1, putative	0	0	0	0	0	0	0	0	0	0	0	0	0	0
PBANKA_0313800	ATP synthase subunit alpha, mitochondrial, putative	0	0	0	0	0	0	0	0	0	0	0	0	0	0
PBANKA_1117000	histone H2A, putative	0	0	0	0	0	0	0	0	0	0	0	0	0	0
