# Supplementary material for: Plasmodium sporozoites require the protein B9 to invade hepatocytes
Source: iScience. 2023 Jan 25;26(2):106056. doi: 10.1016/j.isci.2023.106056 (PMC9906020; doi:10.1016/j.isci.2023.106056)
Supplement: Table S4. List of primers used in the study, related to STAR Methods [file mmc5.xlsx]

## Sheet: Feuil1
Table S4. List of primers used in the study
Primers used to assemble GOMO plasmid constructs for gene deletion
	Primer name	Primer sequence 5' --> 3'
Pb∆p12p GOMO construct	Pbp12p_5’For	agctggagctccaccgcggATAACGAGAGGGGTGATGTGCC
	Pbp12p_5’Rev	cggctgagggcggccgcTATTTATGCCAATTTTTTTATGACTCAGC
	Pbp12p_3’For	attaatttcaCTCGAgGCCCAGAAGGATATGGAATGTACCC
	Pbp12p_3’Rev	tatagggcgaattgGgtaccCAAATATAACGGTGCATATAGTTTGTGTGC
Py∆P12p GOMO construct	Pyp12p_5’For	agctggagctccaccgcggAATACTCCCTTTAACAATATATTGAACTTGG
	Pyp12p_5’Rev	cggctgagggcggccgcTATTTATTCCAATTTTTTTATGACTCGGC
	Pyp12p_3’For	attaatttcaCTCGAgCCCCTTATTGCAAATATTACTTTTGCC
	Pyp12p_3’Rev	tatagggcgaattgGgtaccAAGCCCTTTAATTGTATACAATAAGTAGG
Pb∆p38 GOMO construct	Pbp38_5’For	agctggagctccaccgcggTGAAGAAACATTAAAATGAAGATTATTGG
	Pbp38_5’Rev	cggctgagggcggccgcACTAAATTTTATGCATGCCAGCAAATCAG
	Pbp38_3’For	attaatttcaCTCGAgTGGAGAAGATCTTGTATTATTATGTCC
	Pbp38_3’Rev	tatagggcgaattgGgtaccTGGAATTACTCCCTTTTTACAATTAATAAC
Py∆p38 GOMO construct	Pyp38_5’For	agctggagctccaccgcggAGTGTTACATACAATAGTTGCTCATATGC
	Pyp38_5’Rev	cggctgagggcggccgcATAGCATATATATTAAATGCACTCTTGG
	Pyp38_3’For	attaatttcaCTCGAgAATAAGGAAATAAACGGAATAGACCATCG
	Pyp38_3’Rev	tatagggcgaattgGgtaccTTATATATAGAATACAACATATACACAGAG
Pb∆b9 GOMO construct	Pbb9_5’For	agctggagctccaccgcggTCAAATAGTAGCGAACTGACTACAAATCC
	Pbb9_5’Rev	cggctgagggcggccgcAACTAAAATCCTATGCATTACTTCTACC
	Pbb9_3’For	attaatttcaCTCGAgGAATTTAATTTTGTCCAGGTTTTTATAGG
	Pbb9_3’Rev	tatagggcgaattgGgtaccTTTTGAATAAAGTGAAAATGAATGTACACC
Py∆b9 GOMO construct	Pyb9_5’For	tccccgcggAGCTGACTACAAATTCACAGACACGTCC
	Pyb9_5’Rev	ataagaatgcggccgcAGTCATAACCACGTTCTGAAATTGTTTCC
	Pyb9_3’For	ccgctcgagATTATAATACTGCTTCAGTTACTCAATGC
	Pyb9_3’Rev	ggggtaccTTTTGAATAAAATACAAATGAATGTACACC
Py∆p36 GOMO construct	Pyp36_5’For	agctggagctccaccgcggTAAGAGAATAAGAGAATAAGAGAAACAGGG
	Pyp36_5’Rev	cggctgagggcggccgcAATCAACAAAAATAATAAAAATAAATATATGTACAATCG
	Pyp36_3’For	attaatttcaCTCGAgAAAATGCAAGGCGCCCGTTTAGAACC
	Pyp36_3’Rev	tatagggcgaattgGgtaccATAAACATAAGATCAGAACGAATAACC
Primers used to genotype knockout parasites
	Primer name	Primer sequence 5' --> 3'
GOMO primers	HSPpromTestRev	TAATAATTGAGTCTTTAGTAACGAATTGCC
	mCherryTestFor	ATCGTGGAACAGTACGAACGCGCCGAGG
	GFPTestFor	GATGGAAGCGTTCAACTAGCAGACC
Pb∆p12p genotyping	Pbp12p_Test5’For	TATAGTAAAAATGGTAGCTCACTCTCC
	Pbp12p_Test3’Rev	TTATTTTTTATGAATGCGCATGTGC
	Pbp12p_TestWTFor	GGTAGCTATACACATTTTTTCCAGC
	Pbp12p_TestWTRev	ATGCACTTTTTCCATTGGACAATTTAGG
Py∆p12p genotyping	Pyp12p_Test5’For	GTATAGTAATAATGGTAGCTCAGTTGC
	Pyp12p_Test3’Rev	TGTATCTGTTACTTCTATAGTGTGG
	Pyp12p_TestWTFor	GCTATGCATATTTTTTCCAGTTTTTGG
	Pyp12p_TestWTRev	GCACTTTTCCCATTAGAATGTTTGG
Pb∆p38 genotyping	Pbp38_Test5’For	TGCATTAGCTATCTCATTTGGGCATGCAC
	Pbp38_Test3’Rev	AAATATATGCACCATACATATACATATGG
	Pbp38_TestWTFor	ATTAGTAATTGTGATACTTTGCTTAAATGG
	Pbp38_TestWTRev	ATACTTTGTTTACTCTATAGTTTACAGC
Py∆p38 genotyping	Pyp38_Test5’For	AGCCAAAAGAATTTTCACATTTTGCGAGC
	Pyp38_Test3’Rev	CTAAACACTGATATTTATGGGAGTACTCC
	Pyp38_TestWTFor	ACATTAAATGCATCACCCGGAGAAACC
	Pyp38_TestWTRev	CTGTCCCATCAGCTGATTGAC
Pb∆b9 genotyping	Pbb9_Test5’For	TATATATATGTAACTATTCGTATGATAGGC
	Pbb9_Test3’Rev	AAATATGAAAATGCAAAGATAAAGTTTTGG
	Pbb9_TestWTFor	AAATAACGACAGCATTATACTAACTATCC
	Pbb9_TestWTRev	AATGCATCTAAAATGTATATCTTTGATTCC
Py∆b9 genotyping	Pyb9_Test5’For	TTGAAGTAAAATAAATTGGATATGTTTTGG
	Pyb9_Test3’Rev	AGAAATATGACAATGCAAAGATAAAATTTGG
	Pyb9_TestWTFor	AAATATGGTAAAGGACCAAGTAATGAAACC
	Pyb9_TestWTRev	TTCAAGCATATCATCATTTGATATATTTCC
Py∆p36 genotyping	Pyp36_Test5’For	CGAGTGTATGAAAATGGAAGCATCATGC
	Pyp36_Test3’Rev	AAGATGCTACTGTGAAAAGCTCACCTTG
	Pyp36_TestWTFor	ATTAACACATATTTTTCCGTAGCGC
	Pyp36_TestWTRev	GATACGGCGTTATTCCTTCGTTTCC
Primers used for RON4 tagging
	Primer name	Primer sequence 5' --> 3'
PbRON4-mCherry construct	HR5’For	ATAAGAATGCGGCCGCCCAATTATTAAAGAGACAAACGGAAGTC
	HR5’Rev	GGACTAGTTAAATCATCAAAAATGGCTTTCTCAACATC
	HR3’For	CCCAAGCTTAGTAAAATACATGTAAAATGGTACTTTTGG
	HR3’Rev	CGGGGTACCTGCATACTTTTTTGTATTTATTTGCCATGG
Genotyping primers	WT/5’int_For	AATATTAATAAATCAGCATTAAGTGAATCG
	5’int_Rev	TCGGCGCGTTCGTACTGTTC
	3’int_For	CGCATTATATGAGTTCATTTTACACAATCC
	WT/3’int_Rev	TGCCAATTTACTTTACTTTCTTTGCGTGC
Primers used for P36 tagging
	Primer name	Primer sequence 5' --> 3'
PCEN_AMA1promUTR	AMA1promFor	tatagggcgaattgggtaccCTATAAATACGCTATATGCATAATTATATATTCCC
	AMA1promRev	catatgATATCGTTTTATTTTATTAATATTTTTAATTTAC
	AMA1utrFor	AAACGATATcatatgAAAATATAGCCATTGATTAATTAAGCAATTAAATAATTAAG
	AMA1utrRev	tacaagcatcgtcgacAATAACAAACAAGGCATTTTAAATAATGCGC
PCEN_P36mCherry	P36for	TAAAACGATATCATATGAAAATGAAACAATATGAGTTCGCACGC
	P36rev	CTCGCCCTTGCTCACATCTTCTTTTGTGGAAAAAATGTGATATATTGC
	mCherryFor	GTGAGCAAGGGCGAGGAGGATAACATGG
	mCherryRev	GGCTATATTTTCATATGTTATGCTTCTGGTTCCTTGTACAGCTCGTCCATGCC
Primers and synthetic gene used for B9 tagging
	Primer name	Primer sequence 5' --> 3'
PbB9-Flag construct	HR5’For	tatagggcgaattgggtaccTGGATAGTAGATGAAGAAATAAAACAATCTAAC
	HR5’Rev	TATTTCATGATGAGTGTCATCATCATTTTTCC
	RecodB9FlagFor	ACTCATCATGAAATACAATATTTTATAACCAC
	RecodB9FlagRev	tatttttatagaattcCTTTTACATGTCACAAGATTTACTC
	HR3’For	acgaagttatgctaggAAATTGTAATAATATAAAAGAATGAGAAATTCG
	HR3’Rev	attaactagtgctagcTCACACACACATATAATAAATATATGTTTGG
PbB9-Flag genotyping	B9Flag_5’TestFor	GTAAGTTTTAGTATTGTAGTTCCTGAATC
	B9Flag_5’TestRev	AGGAAAATATACACATGTATATATAAAGAGG
	B9Flag_3’TestFor	AATAATGTAAACAGTTATTCATTTTTTAAGG
	B9Flag_3’TestRev	gataaagttttgggggatcagaaagaac
	Elements	Gene sequence 5' --> 3'
B9 tagging synthetic gene	PbB9 3xFlag Recodonized B9Cterm Pyb9 3’UTR	ACTCATCATGAAATACAATATTTTATAACCACTGGAAATATATCAAATgattataaggaccacgatggagactacaaagatcacgatattgattacaaggacgacgacgacaaaATGTTGGAGATTCCTAGGCACATTACTAATAATACATCAAGTACACCTAACCTTGGTAGTAGGATTAACAACATAAATCGTAAGTTATCTAAGAGGAACAATTATTTACCAAACAACATGAATGATGAGGATACTAAGCATCATTACGATACTGATTCAGTAACTCAATTCGAGTTTAACTTCGTGCAAGTTTTTATTGGAATAACTATTTTCCACATACTTATTTGTTTCTTGTAGAAATTATAATAATATAAAACAATGTGAAATTTGAAAAAAAACAAATAT…
Primers used for genetic complementation of Pb∆b9 parasites
	Primer name	Primer sequence 5' --> 3'
∆prop∆6cys1 construct	PbB9_NtermFor	tatagggcgaattgggctagctgtcttttgtgcatgcaattatttttcac
	PbB9_NtermRev	ttcaatttcggaattcgctggtaccgctctcgagAAAATTAGTCCATAAAATAAGATACAACATAATCC
	PbB9_CtermFor	attttctcgagagcggtaccAAATTTTTAGTAAATGATTTTTCAGAAACG
	PbB9_CtermRev	ttcaatttcggaattcACAAAATTTACTCAATATATATATGTGTATCG
PbB9 (full length)	PbB9_propFor	GACTAATTTTCTCGAtGGGTTAAATAAGTTCAATCCAATTATTAAAGAA
	PbB9_6cys1Rev	TTTACTAAAAATTTgatattTTCTTTATAAAATTTGTAATATTTATAATATATATCAAAAGTATCTG
∆prop construct	PbB9_6cys1For	GACTAATTTTCTCGAgTACTACGCATTATTCGAGAAACTAACTCCTAAGGAAAGTGGATGC
	PbB9_6cys1Rev	TTTACTAAAAATTTgatattTTCTTTATAAAATTTGTAATATTTATAATATATATCAAAAGTATCTG
PyProp6cys1 construct	PyB9_propFor	GACTAATTTTCTCGAtGGGTTAAATAAATTCAATCCGATTATTAAAG
	PyB9_6cys1Rev	TTTACTAAAAATTTgatattTTCTTGATCAAATTTATAATATTTATAATATATATCAAAAGTATCTG
PyProp construct	PyB9_propFor	GACTAATTTTCTCGAtGGGTTAAATAAATTCAATCCGATTATTAAAG
	PyB9_propRev	CTCGAATAATGCGTAGTACTCCTTCCCCGTTGGGTCATC
	PbB9_Chim6cys1For	TACGCATTATTCGAGAAACTAACTCCTAAGGAAAGTGGATGC
	PbB9_6cys1Rev	TTTACTAAAAATTTgatattTTCTTTATAAAATTTGTAATATTTATAATATATATCAAAAGTATCTG
PfProp construct	PfB9_propFor	GACTAATTTTCTCGAtAAGCTTACCAAATTTGATCCTGTTATG
	PfB9_propRev	CTCGAATAATGCGTAAAAATGATTCCTTGATCCAAGCTGATTC
	PbB9_Chim6cys1For	TACGCATTATTCGAGAAACTAACTCCTAAGGAAAGTGGATGC
	PbB9_6cys1Rev	TTTACTAAAAATTTgatattTTCTTTATAAAATTTGTAATATTTATAATATATATCAAAAGTATCTG
∆prop∆6cys_Flag construct	FlagGPIFor	ATTTTCTCGAGagcGGTACCAATgattataaggaccacgatggagac
	FlagGPIRev	ttcaatttcgGAATTCCTTTTACATGTCACAAGATTTACTC
∆prop_Flag construct	Exon2for	GACTAATTTTCTCGAgAAACTAACTCCTAAGGAAAGTGGATGCG
	Exon2rev	tccttataatcATTGGATATATTTCCAGTGGTTATAAAATATTGTATTTC
PfProp_Flag construct	PfB9_propFor	GACTAATTTTCTCGAtAAGCTTACCAAATTTG
	Exon2rev	tccttataatcATTGGATATATTTCCAGTGGTTATAAAATATTGTATTTC
Genotyping primers	3’Int_For	gggtgagcatttaaagcacaatatctagg
	3’Int_For (Flag constructs)	AGTTTAAGATGGCCTGGGTGATTCATGG
	3’Int_Rev	gtatgcaccctttgagggcttgggggg
	5’Int_For	gcatgtattcaaaggtctctaaaacaatgg
	5’Int_Rev(∆prop∆6cys1)	GTTTGACATATCATACCAATGTAATTCG
	5’Int_Rev(PbB9)	CCGCTATATTCACAATTATATGCTAC
	5’Int_Rev(∆prop)	ACTTCCTGCATCTAATCGGAGTTCGCATCC
	5’Int_Rev(Pyprop6cys1)	AAACCACTATAATCACAATTATATGCTAC
	5’Int_Rev(Pyprop)	AAACCACTATAATCACAATTATATGCTAC
	5’Int_Rev(Pfprop)	ATAAGACACTTCCCCAAATAATTCTCCTTC
	5’Int_Rev(Flag constructs)	AAAATTAGTCCATAAAATAAGATACAACATAATCC
