# Supplementary material for: Plasmodium sporozoites require the protein B9 to invade hepatocytes
Source: iScience. 2023 Jan 25;26(2):106056. doi: 10.1016/j.isci.2023.106056 (PMC9906020; doi:10.1016/j.isci.2023.106056)
Supplement: Table S5. Construct sequences for heterologous expression of proteins in mammalian cells, related to STAR Methods [file mmc6.xlsx]

## Sheet: Feuil1
Table S5. Construct sequences for heterologous expression of proteins in mammalian cells
	Elements	Gene sequence 5' --> 3'
mCherry	SP BVM V5 TM GYPA mCherry Myc 6xHis	ATGAAGTTCCTGGTGAACGTGGCCCTGGTGTTCATGGTGGTGTACATCAGCTTCATCTACGCTgaattcGCGGCCGGTAAGCCTATCCCTAACCCTCTCCTCGGTCTCGATTCTACGGGGGCCGCACACGATTTTCCTGCACTAGTGATGATACTCATAATTTTGGGCGTGATGGCAGGGATTATCGGAACTATCCTTCTTATCTCTTACTGTATCAGCCGAATGACAAAGAAAAGTTCAGTTGACATCCAATCTCCTGAGGGTGGTGACAACAGTGTGCCTTTGAGTTCTATTGAGCAGACTCCTAATGAAGAGTCCTCCAATGTTGGTGGCGGAGGGAGTGGAGGCGGGGGTAGCGGAGGTGGCGGGAGTGTGAGCAAGGGCGAGGAGGATAACATG…
GFP	SP BVM 3xFlag TM GYPA GFP	ATGAAGTTCCTGGTGAACGTGGCCCTGGTGTTCATGGTGGTGTACATCAGCTTCATCTACGCTGAATTCGCGGCCATGGACTACAAAGACCATGACGGTGATTATAAAGATCATGATATCGATTACAAGGATGACGATGACAAGGGGGCCGCACACGATTTTCCTGCACTAGTGATGATACTCATAATTTTGGGCGTGATGGCAGGGATTATCGGAACTATCCTTCTTATCTCTTACTGTATCAGCCGAATGACAAAGAAAAGTTCAGTTGACATCCAATCTCCTGAGGGTGGTGACAACAGTGTGCCTTTGAGTTCTATTGAGCAGACTCCTAATGAAGAGTCCTCCAATGTTGGTGGCGGAGGGAGTGGAGGCGGGGGTAGCGGAGGTGGCGGGACA…
PbB9propeller-mCherry	SP BVM PbB9propeller V5 TM GYPA mCherry Myc 6xHis	ATGAAGTTCCTGGTGAACGTGGCCCTGGTGTTCATGGTGGTGTACATCAGCTTCATCTACGCTgaattcGACGGGCTTAATAAGTTTAATCCAATTATCAAGGAGGAGGGATATCTCTACTTGAAGGTTGCATATAACTGTGAGTACAGCGGTCTTATTGGTTTGGAAAACAACTACATCTTGCATTACTGCTTCTTCGTGTCCAATGCCACAAATGGCCTTAGCCTTACAACATTTAACACCTTGAAATTGAAGTGGGATATTCCCAAGGAGGTACTCCTGTTTAAAAATGACAATATTCAGGGCTACTCCTTTATCACCGATTTTATAAGCAACAATCTGATCCTGATTTATGACATAAACAATATAACAAAGGTGACCGTGTTCAACAACTACATC…
PbP36-GFP	SP BVM PbP36 3xFlag TM GYPA GFP	ATGAAGTTCCTGGTGAACGTGGCCCTGGTGTTCATGGTGGTGTACATCAGCTTCATCTACGCTGAATTCGCTAGTCTCAAGGAAATCGAAGTGGGGAACTACTTCATCTGCAACTTGAAAGACTACCCCACCGGTAATTGCTCAGTCAATCATGACTATAACAAGACCATTAAGCTGCTGTGTCCCATTATCCACAACAAGAACAACTCTGACAAGACGTATGATCCTAGCTATTGCTTCAAGTACGACGGAATCAAAGACGAGTTCATAATCAACAACAAACAGAACTACATTCACAATACACTTCCAGGCGTCATTCTGAAATCCCATATTGAGAATGACACATACAACCTGAGTATATACCCGCCATTTGTCGTGAAAGAGGACATTACCATCGTT…
PbP52-GFP	SP BVM PbP52 3xFlag TM GYPA GFP	ATGAAGTTCCTGGTGAACGTGGCCCTGGTGTTCATGGTGGTGTACATCAGCTTCATCTACGCTGAATTCGGACACTTTGAGATCTGTAAGATCAACATCTATAGCGGAGATGCAGAAGAATGCGTTCTGGAGAATGAGTTCGGGAAAATGTTTCTGTTTATATGCGATATTGACTATAACGAAATGTCTAAGAACATCGTGCTGCCTTCTGAGTGTGCGAAGAAAACCTACATTGACCACGTCAATCCGAACGGAACGAGTCCAGAGGTGAATACCTACGACATTTTCCCAGATCTGATTGGTGCTAATGAATCCAAGTTTCGCGATAAGTTCTACTTCTATGGAACACCCTATAGCAGCAAGGATATCGACTTCATATGCCTGTGCTTTAGCGAGGTT…
PbP36-V5-mCherry	SP BVM PbP36 V5 TM GYPA mCherry Myc 6xHis	ATGAAGTTCCTGGTGAACGTGGCCCTGGTGTTCATGGTGGTGTACATCAGCTTCATCTACGCTgaattcGCTAGTCTCAAGGAAATCGAAGTGGGGAACTACTTCATCTGCAACTTGAAAGACTACCCCACCGGTAATTGCTCAGTCAATCATGACTATAACAAGACCATTAAGCTGCTGTGTCCCATTATCCACAACAAGAACAACTCTGACAAGACGTATGATCCTAGCTATTGCTTCAAGTACGACGGAATCAAAGACGAGTTCATAATCAACAACAAACAGAACTACATTCACAATACACTTCCAGGCGTCATTCTGAAATCCCATATTGAGAATGACACATACAACCTGAGTATATACCCGCCATTTGTCGTGAAAGAGGACATTACCATCGTT…
PbP52-V5-mCherry	SP BVM PbP52 V5 TM GYPA mCherry Myc 6xHis	ATGAAGTTCCTGGTGAACGTGGCCCTGGTGTTCATGGTGGTGTACATCAGCTTCATCTACGCTgaattcGGACACTTTGAGATCTGTAAGATCAACATCTATAGCGGAGATGCAGAAGAATGCGTTCTGGAGAATGAGTTCGGGAAAATGTTTCTGTTTATATGCGATATTGACTATAACGAAATGTCTAAGAACATCGTGCTGCCTTCTGAGTGTGCGAAGAAAACCTACATTGACCACGTCAATCCGAACGGAACGAGTCCAGAGGTGAATACCTACGACATTTTCCCAGATCTGATTGGTGCTAATGAATCCAAGTTTCGCGATAAGTTCTACTTCTATGGAACACCCTATAGCAGCAAGGATATCGACTTCATATGCCTGTGCTTTAGCGAGGTT…
PbP36-Sol	SP BVM PbP36 3xFlag	ATGAAGTTCCTGGTGAACGTGGCCCTGGTGTTCATGGTGGTGTACATCAGCTTCATCTACGCTGAATTCGCTAGTCTCAAGGAAATCGAAGTGGGGAACTACTTCATCTGCAACTTGAAAGACTACCCCACCGGTAATTGCTCAGTCAATCATGACTATAACAAGACCATTAAGCTGCTGTGTCCCATTATCCACAACAAGAACAACTCTGACAAGACGTATGATCCTAGCTATTGCTTCAAGTACGACGGAATCAAAGACGAGTTCATAATCAACAACAAACAGAACTACATTCACAATACACTTCCAGGCGTCATTCTGAAATCCCATATTGAGAATGACACATACAACCTGAGTATATACCCGCCATTTGTCGTGAAAGAGGACATTACCATCGTT…
PbP52-Sol	SP BVM PbP52 3xFlag	ATGAAGTTCCTGGTGAACGTGGCCCTGGTGTTCATGGTGGTGTACATCAGCTTCATCTACGCTGAATTCGGACACTTTGAGATCTGTAAGATCAACATCTATAGCGGAGATGCAGAAGAATGCGTTCTGGAGAATGAGTTCGGGAAAATGTTTCTGTTTATATGCGATATTGACTATAACGAAATGTCTAAGAACATCGTGCTGCCTTCTGAGTGTGCGAAGAAAACCTACATTGACCACGTCAATCCGAACGGAACGAGTCCAGAGGTGAATACCTACGACATTTTCCCAGATCTGATTGGTGCTAATGAATCCAAGTTTCGCGATAAGTTCTACTTCTATGGAACACCCTATAGCAGCAAGGATATCGACTTCATATGCCTGTGCTTTAGCGAGGTT…
