# Supplementary material for: Plasmodium sporozoites require the protein B9 to invade hepatocytes
Source: iScience. 2023 Jan 25;26(2):106056. doi: 10.1016/j.isci.2023.106056 (PMC9906020; doi:10.1016/j.isci.2023.106056)
Supplement: Table S6. Quantitative source data, related to STAR Methods [file mmc7.xlsx]

## Sheet: Figure 1
Figure 1A	SG-spz (mean number per female)	PbGFP	Pb∆p36	Pb∆p12p	Pb∆p38	Pb∆b9		One-way ANOVA
	Exp 1	34592	ND	21214	34285	26933		ns
	Exp 2	21092	32906	14237	15866	9212		P = 0,6789
	Exp 3	11250	17250	ND	ND	ND
	Exp 4	11000	28250	ND	ND	ND
	Exp 5	31211	ND	ND	ND	14154
	Exp 6	51752	ND	ND	ND	12558
	Exp 7	37465	ND	ND	ND	27628
	Exp 8	45553	ND	ND	ND	42000
Figure 1B	SG-spz (mean number per female)	PyGFP	Py∆p36	Py∆p12p	Py∆p38	Py∆b9		One-way ANOVA
	Exp 1	9167	17500	10770	14842	10197		ns
	Exp 2	7458	6243	4141		18050		P = 0,6618
Figure 1C	Parasitemia	PbGFP					Pb∆b9				Pb∆p12p				Pb∆p38				Pb∆p36
		mouse #1	mouse #2	mouse #3	mouse #4	mouse #5	mouse #1	mouse #2	mouse #3	mouse #4	mouse #1	mouse #2	mouse #3	mouse #4	mouse #1	mouse #2	mouse #3	mouse #4	mouse #1	mouse #2	mouse #3	mouse #4		Log-rank (Mantel-Cox) test
	Day 1	ND	ND	ND	ND	ND	ND	ND	ND	ND	ND	ND	ND	ND	ND	ND	ND	ND	ND	ND	ND	ND		PbGFP vs Pb∆b9	**	P = 0,0035
	Day 2	ND	ND	ND	ND	ND	ND	ND	ND	ND	ND	ND	ND	ND	ND	ND	ND	ND	ND	ND	ND	ND		PbGFP vs Pb∆p12p	*	P = 0,0249
	Day 3	0	0.02	0.02	0.02	0.05	0	0	0	0	0	0	0	0	0	0.02	0	0	0	0	0	0		PbGFP vs Pb∆p38	ns	P = 0,1198
	Day 4	0.1	0.02	0.05	0.26	0.18	0	0	0	0	0	0.02	0.04	0.02	0.18	0.02	0.02	0.04	0	0	0	0		PbGFP vs Pb∆p36	**	P = 0,0035
	Day 5	0.07	0.34	0.39	0.5	0.39	0	0	0	0	0.02	0.11	0.07	0.07	0.44	0.51	0.15	0.13	0	0	0	0
	Day 6	1.28	1.48	1.2	2.61	1.96	0	0	0	0	0.56	0.68	0.76	0.56	1.77	1.33	1.53	1.03	0	0	0	0
	Day 7	2.29	2.78	2.89	2.36	1.87	0	0	0	0	0.82	2.33	1.61	1.5	3.08	2.83	2.46	1.85	0	0	0	0
	Day 8	ND	ND	ND	ND	ND	0	0	0	0	2.41	ND	2.41	2.01	3.5	3.07	ND	2.2	0	0	0	0
	Day 9	ND	ND	ND	ND	ND	0	0	0	0	1.9	ND	1.47	2.05	2.03	ND	ND	1.6	0	0	0	0
	Day 10	ND	ND	ND	ND	ND	0	0	0	0	2.13	ND	2.31	1.95	2.15	ND	ND	6.87	0	0	0	0
	Day 11	ND	ND	ND	ND	ND	0	0	0	0	ND	ND	ND	ND	ND	ND	ND	ND	0	0	0	0
	Day 12	ND	ND	ND	ND	ND	0	0	0	0	12.28	ND	11.7	11.21	20.18	ND	ND	9.75	0	0	0	0
	Day 13	ND	ND	ND	ND	ND	0	0	0	0	ND	ND	ND	ND	ND	ND	ND	ND	0	0	0	0
	Day 14	ND	ND	ND	ND	ND	0	0	0	0	11.4	ND	12.34	8.33	16.87	ND	ND	17.83	0	0	0	0
Figure 1D	Parasitemia	PyGFP				Py∆b9				Py∆p12p				Py∆p38				Py∆p36						Log-rank (Mantel-Cox) test
		mouse #1	mouse #2	mouse #3	mouse #4	mouse #1	mouse #2	mouse #3	mouse #4	mouse #1	mouse #2	mouse #3	mouse #4	mouse #1	mouse #2	mouse #3	mouse #4	mouse #1	mouse #2	mouse #3	mouse #4			PyGFP vs Py∆b9	**	P = 0,0058
	Day 1	ND	ND	ND	ND	ND	ND	ND	ND	ND	ND	ND	ND	ND	ND	ND	ND	ND	ND	ND	ND			PyGFP vs Py∆p12p	ns	P = 0,5439
	Day 2	ND	ND	ND	ND	ND	ND	ND	ND	ND	ND	ND	ND	ND	ND	ND	ND	ND	ND	ND	ND			PyGFP vs Py∆p38	*	P = 0,0415
	Day 3	0	0	0	0	0	0	0	0	0	0	0	0	0.05	0.05	0.02	0	0	0	0	0			PyGFP vs Py∆p36	**	P = 0,0058
	Day 4	0.2	0.05	0.57	0	0	0	0	0	0.05	0.03	0.11	0	0.82	0.55	0.15	0.21	0	0	0	0
	Day 5	2.82	0.12	2.58	0	0	0	0	0	0.05		1.06	0.02	0.4	0.07	0.15	0.15	0	0	0	0
	Day 6	8.57	6.16	3.28	0.3	0	0	0	0	0.33	1.99	0.82	1.64	ND	0.36	0.68	0.55	0	0	0	0
	Day 7	7.2	12.05	8.43	1.34	0	0	0	0	0.34	2.29	0.63	1.14	0.4	0.49	0.99	0.4	0	0	0	0
	Day 8	6.73	5.96	6.21	1.64	0	0	0	0	1.02	1.88	0.79	0.72	1.29	2.03	1.14	0.75	0	0	0	0
	Day 9	14.1	5.76	15.24	1.17	0	0	0	0	4.14	1.93	4.42	2.11	7.31	9.37	4.57	4.48	0	0	0	0
	Day 10	29.09	33.42	14.27	3.19	0	0	0	0	4.27	7.85	8.41	15.26	5.82	3.75	6.5	5.57	0	0	0	0
	Day 11	ND	ND	ND	ND	0	0	0	0	ND	ND	ND	ND	ND	ND	ND	ND	ND	0	0	0
	Day 12	ND	ND	ND	ND	0	0	0	0	ND	ND	ND	ND	ND	ND	ND	ND	ND	0	0	0
	Day 13	ND	ND	ND	ND	0	0	0	0	ND	ND	ND	ND	ND	ND	ND	ND	ND	0	0	0
	Day 14	ND	ND	ND	ND	0	0	0	0	ND	ND	ND	ND	ND	ND	ND	ND	ND	0	0	0
Figure 1E	Infection HepG2 cells
	% GFP-positive cells (mean)	PbGFP	PbΔb9	PbΔp36	PbΔp12p	PbΔp38		% control	PbGFP	PbΔb9	PbΔp36	PbΔp12p	PbΔp38		One-way ANOVA
	Exp 1	4.40333	0.11	ND	ND	ND		Exp 1	100	2.49811	ND	ND	ND		****	P<0.0001
	Exp 2	2.96667	0.113333	ND	ND	ND		Exp 2	100	3.82022	ND	ND	ND		Dunnett's multiple comparisons test
	Exp 3	2.92	0.183333	ND	1.22667	2.19667		Exp 3	100	6.27854	ND	42.0091	75.2283		PbGFP vs. PbΔp36	***	P=0.0005
	Exp 4	0.566667	ND	0.0555556	0.277778	ND		Exp 4	100	ND	9.80392	49.0196	ND		PbGFP vs. PbΔp12p	*	P=0.0194
	Exp 5	1.68	ND	0.0115	1.53667	ND		Exp 5	100	ND	0.684524	91.4683	ND		PbGFP vs. PbΔp38	ns	P=0.9974
	Exp 6	2.58667	0.103333	ND	ND	ND		Exp 6	100	3.99485	ND	ND	ND		PbGFP vs. PbΔb9	***	P=0.0002
	Exp 7	1.58333	0.0866667	ND	ND	ND		Exp 7	100	5.47368	ND	ND	ND
	Exp 8	2.34	0.283333	ND	1.23333	2.40333		Exp 8	100	12.1083	ND	52.7066	102.707
	Exp 9	0.566667	ND	0.0444444	0.166667	ND		Exp 9	100	ND	7.84314	29.4118	ND
	Exp 10	1.93333	ND	0.0804333	1.156	ND		Exp 10	100	ND	4.16034	59.7931	ND

## Sheet: Figure 2
Figure 2A	Cell traversal HepG2 cells
	% dextran+ cells	PbGFP	PbΔb9		% control	PbGFP	PbΔb9		Two-tailed ratio paired t test
	Exp 1	30.9584	36.3317		Exp 1	100	117.357		PbGFP vs PbΔb9	ns	P = 0,1059
	Exp 2	10.69	15.2767		Exp 2	100	142.906
	Exp 3	38.53	38.4167		Exp 3	100	99.7059
	Exp 4	35.2033	41.3333		Exp 4	100	117.413
Figure 2B	Cell traversal HepG2/CD81 cells
	% dextran+ cells	PbGFP	PbΔb9		% control	PbGFP	PbΔb9		Two-tailed ratio paired t test
	Exp 1	31.8675	34.2742		Exp 1	100	107.552		PbGFP vs PbΔb9	ns	P = 0,21659
	Exp 2	11.8033	15.8967		Exp 2	100	134.679
	Exp 3	38.6333	40.78		Exp 3	100	105.557
	Exp 4	30.6	30.3733		Exp 4	100	99.2593
Figure 2C	Invasion HepG2 cells
	% GFP-positive cells (mean)	PbGFP	PbΔb9		% control	PbGFP	PbΔb9		Two-tailed ratio paired t test
	Exp 1	13.4483	2.77667		Exp 1	100	20.6469		PbGFP vs PbΔb9	**	P = 0,0086
	Exp 2	2.56667	0.243333		Exp 2	100	9.48052
	Exp 3	3.39	1.24		Exp 3	100	36.5782
	Exp 4	7.61	1.14		Exp 4	100	14.9803
	Exp 5	4.95	2.68		Exp 5	100	54.1414
Figure 2D	Invasion HepG2/CD81 cells
	% GFP-positive cells (mean)	PbGFP	PbΔb9		% control	PbGFP	PbΔb9		Two-tailed ratio paired t test
	Exp 1	8.49	2.11833		Exp 1	100	24.9509		PbGFP vs PbΔb9	*	P = 0,0153
	Exp 2	1.53333	0.133333		Exp 2	100	8.69565
	Exp 3	3.21	1.31		Exp 3	100	40.81
	Exp 4	4.96	1.26		Exp 4	100	25.4032
	Exp 5	4.23	2.55		Exp 5	100	60.2837
Figure 2E	Invasion HepG2 cells	PbGFP				PbΔb9					Two-way ANOVA
	% GFP-positive cells (mean)	15min	30min	60min	120min	15min	30min	60min	120min		Sidak's multiple comparisons test
	Exp 1	0.45	0.47	1.03	3.37	0.44	0.47	0.66	1.20		15min	PbGFP vs. PbΔb9	ns	P=0.9340
	Exp 2	0.23	0.44	0.61	3.14	0.43	0.44	0.74	1.25		30min	PbGFP vs. PbΔb9	ns	P>0.9999
											60min	PbGFP vs. PbΔb9	ns	P=0.8777
											120min	PbGFP vs. PbΔb9	****	P<0.0001
Figure 2G	RON4-mCherry fluorescence	% RON4-positive			% RON4-negative			Total observed
	PbRON4 mCh	22	22	30	78	78	70	n=150
	PbP36-/- RON4 mCh	100	100	100	0	0	0	n=49
	PbB9 -/- RON4 mCh	100	100	100	0	0	0	n=59

## Sheet: Figure 5
Figure 5C	% GFP-positive cells (mean)	PbGFP	PbΔb9	PbΔb9 complt PbB9	PbΔb9 complt Δprop	PbΔb9 complt ΔpropΔ6cys1	PbΔb9complt PyPropCys1	PbΔb9 complt PyProp	PbΔb9 complt PfProp		One-way ANOVA
	Exp 1	4.40333	0.11	3.38667	0.08	0.0733333	1.57333	1.34667	0.0466667		****	P<0.0001
	Exp 2	2.58667	0.103333	1.86	0.0666667	0.0466667	1.22	1.34	0.0733333		Dunnett's multiple comparisons test
	Exp 3	2.96667	0.113333	8.24	0.186667	0.14	2.52	0.88	0.0866667		PbGFP vs. PbΔb9	**	P=0.0078
	Exp 4	1.58333	0.0866667	5.13	0.153333	0.133333	2.19333	1.08667	0.06		PbGFP vs. PbΔb9 complt PbB9	ns	P=0.1348
											PbGFP vs. PbΔb9 complt Δprop	**	P=0.0083
	% control (PbGFP)	PbGFP	PbΔb9	PbΔb9 complt PbB9	PbΔb9 complt Δprop	PbΔb9 complt ΔpropΔ6cys1	PbΔb9complt PyPropCys1	PbΔb9 complt PyProp	PbΔb9 complt PfProp		PbGFP vs. PbΔb9 complt ΔpropΔ6cys1	**	P=0.0077
	Exp 1	100	2.49811	76.9114	1.81681	1.6654	35.7305	30.5829	1.0598		PbGFP vs. PbΔb9 complt PyPropCys1	ns	P=0.6343
	Exp 2	100	3.99485	71.9072	2.57732	1.80412	47.1649	51.8041	2.83505		PbGFP vs. PbΔb9 complt PyProp	ns	P=0.1525
	Exp 3	100	3.82022	277.753	6.29213	4.7191	84.9438	29.6629	2.92135		PbGFP vs. PbΔb9 complt PfProp	**	P=0.0070
	Exp 4	100	5.47368	ND	9.68421	8.42105	138.526	68.6316	3.78947
Figure 5D	% GFP-positive cells (mean)	PbΔb9	PbΔb9complt PyPropCys1	PbΔb9 complt PyProp							Two-way ANOVA HepG2 vs HepG2/CD81
	HepG2	0.14	1.58	1.1							*	P=0.0362
		0.16	1.6	1.64							Sidak's multiple comparisons test
		0.08	1.54	1.3							PbΔb9	ns	P=0.8433
	HepG2/CD81	0.08	1.38	1.34							PbΔb9 complt PyPropCys1	*	P=0.0268
		0.04	1.26	1.44							PbΔb9 complt PyProp	ns	P=0.9998
		0.04	1.02	1.24
Figure 5F	% GFP-positive cells (mean)	PbB9-Flag	PbΔb9 complt Δprop-Flag	PbΔb9 complt Pfprop-Flag				% control (PbB9Flag)	PbB9-Flag	PbΔb9 complt Δprop-Flag	PbΔb9 complt Pfprop-Flag
	Exp 1	0.9566	0.0664	0.0168				Exp 1	100	6.94	1.76
	UIS4+ EEF number (mean)	PbB9-Flag	PbΔb9 complt Δprop-Flag	PbΔb9 complt Pfprop-Flag				Exp 2	100	0	0
	Exp 2	88	0	0				Exp 3	100	0	0
	Exp 3	120.33	0	0

## Sheet: Figure S4
Figure S4C	SG-spz (mean number per female)	PbGFP	PbB9FLAG		Two-tailed ratio paired t test
	Exp 1	25187.5	28804.6		PbGFP vs PbB9Flag	ns	P = 0,2893
	Exp 2	25960	38200
	Exp 3	14000	17400
	Exp4	10000	7386
	Exp5	58000	78003
	Exp6	ND	12023
	Exp7	ND	25365
Figure S4D	Infection HepG2 cells
	% GFP-positive cells (mean)	PbGFP	PbB9FLAG		% control	PbGFP	PbB9FLAG		Two-tailed ratio paired t test
	Exp 1	0.97	1.27		Exp 1	100	130.928		PbGFP vs PbB9Flag	ns	P = 0,6768
	Exp 2	2.83333	1.02667		Exp 2	100	36.2353
	Exp 3	0.777927	1.55658		Exp 3	100	200.094
	Exp4	2.28	2.27		Exp4	100	99.56
	Exp5	1.18	2.56		Exp5	100	216.94
